# Supplementary material for: Genome-wide identification, genomic organization, and expression profiling of the CONSTANS-like (COL) gene family in petunia under multiple stresses
Source: BMC Genomics. 2021 Oct 8;22:727. doi: 10.1186/s12864-021-08019-w (PMC8499527; doi:10.1186/s12864-021-08019-w)
Supplement: Supplementary file 2 — Additional file 2: Table S7. COL genes identified in representative plants. [file 12864_2021_8019_MOESM2_ESM.xlsx]

## Sheet: S3
Table S7 COL genes identified in representative plants
Species	Gene	Protein ID	Protein sequence
Petunia axillaries	PaCOL1	Peaxi162Scf00007g01220	MEPLCDFCGLVRPVVYCTSDLARLCFDCDGLVHSANFLSRRHPRSLICEKCSSMPAVTRCIDDEMCLCQACESNGNGCTVPGHRRQKLNSYSGCPSSAEFAKIWSGVNEMANSSNVANTCSFDTSCSSLSINENNCSTPSLEPRGNELSSLVTIPSIPIPCNPIYLPPFRKQPASHFPEGSNLPELGCSTIKDLGFQGGDNLLEAIDLDDATLSLDGGCEIFGSSRQSRPTFTSEESRGLDCLASSSGHQECIGFQSSQMAAASSSTNLLHTMSATANSMLMNSGCNGNIGLAFPPGPVHSSISLSLSNITGESSAATDCQDCGLSPDFLTGESPWELNLDMETSDRKQAREKAKMRYNEKKKTRMYSKQIRYASRKARADTRKRVKGRFVKAGEAYDY…
Petunia axillaries	PaCOL2	Peaxi162Scf00012g03214	MEPLCEVCGVERAVVYCKSDAARLCLPCDERVHLANCLSRKHTRSLICDNCNSEPAIVRCMMNEMCLCEGCDSIRNDCIVSGHQHKKLESYSGCPSRAEYTKFISAAFEMLNDNNVPNPSNSYYTPSSLNTFNENNCSTAYLEPREHEGSLIASRLNELASCIKFEPRTVPSPAIPSNPTYNIDQAPFFSVESSLPKQHCANIKDIGVLGGDDLSNGFDLDELRFSSDCSYKIFGSAQQSHSRYQSEDRGLDCLVMEKKLSVTGSNSHVGTALEALSSGQKECIEFQSSQKAAAASSENLLQTMSGTTNCMLMNPNCNRDISLAFPPPVPVNSRSLSLSNITGESSETTDYQDCGLSPAFLTGESPWDWNLETDILRARNEAKKRYKEKKKTRTFSKQI…
Petunia axillaries	PaCOL3	Peaxi162Scf00015g00927	MTSESKTANAIGGKTARACDSCLSKRARWFCPADDAFLCQSCDVSVHSANQLASRHERVRLETSSNKSTETKSDQNCQPAWHQGFTRKARTPRNGKNKILIGQRKKDEENMVPEIGSDNSQDIENEFENEEQLLYRVPIFDPFAAELCIVPNEVLDETTTINDLDILLNDDDDLGIPEFLSTDMELAEFAADVESLLGEEFTVVEQEEQSQLSNAAVEDNKAIKIEVEDEEMRAVVACHLDPELDMAREALSWDFEYEETVEQKVMADTTEFLPSDSTDNKVDAKRRLLLRLNHEAVISAWPNLSSPWTDGVRPHFNPDDCWPDFLETWPGEGGSHQTYGGHVRGGDEGREARVSRYREKRRTRLFSKKIRYEVRKLNAEKRPRLKGRFVKRTSFSAPG…
Petunia axillaries	PaCOL4	Peaxi162Scf00020g01929	MLKKESSNNWARVCDTCRSAACTVYCRADSAYLCAGCDARIHAANLVASRHERVWVCEACERAPAAFLCKADAASLCASCDSDIHSANPLARRHHRVPIMPIPGTEDDGFLTTPDDEETIDEEDEDEAASWLLLNPPPVKNNNNNNNKNNINNNQSNNNYGMLFGGEVVDDYLDLGEYSPCQDSQFTDQYSVNQHQQNYSVPQKSYGGDSVVPVQDGHGKYTIHHQQHQQQQQQQNHHLSFQLGMEYENSNTGYGYPASMSHSVSMSSMDVSVVPESALSETSNSHPRPPKGTIDLFSGPPVQIPQQLTPMDREARVLRYREKKKNRKFEKTIRYASRKAYAETRPRIKGRFAKRTDVEAEVDQMFSTQLIADSSYGIVPSF
Petunia axillaries	PaCOL5	Peaxi162Scf00045g01824	MARRCDSCKTTSATVFCKADMAFLCLGCDSKIHAANKLASRHARVLVCEVCEHAPASVTCKADAAALCVTCDQDIHSANPLARRHERLPIVPFYDSASAKSRAADETQLPETEEEAEAESWLLQAPNININNNNIGVEGNEYNKSAEYLFSDVDPYVDMEMITDQKPCTDIQLHQEYKEADCVVPHVQNKNNEMIHLQGPVVDGYPTYHEMDFTGSKPFMYNFSTQSISQSVSSSSMEVGVVPDHNSMADVSNTFVRNSSTDGLPTPVSSLDREARVLRYREKRKNRKFEKTIRYASRKAYAETRPRIKGRFAKRNEIEVDSLIASDASYGVVPSF
Petunia axillaries	PaCOL6	Peaxi162Scf00047g02226	MGYICEFCGEQRAIVYCRSDAACLCLSCDRNVHSANALAQRHSRTLICERCNSQPAVVRCIEEKTSLCQSCDWSGHASTSSSSTHKRQALSSYTGCPSSAELSNTWSFLLDDPSVGDTCEQRMGSMSINDSRPKTSQGPQGKENLQDMCAAVEASDMHISDKSTFLMESSMPTLDNKPHNVEPIGSTNSASLKGCYTVAKGSSLFEDDDPFYENLIMDEVDMSIENYEELFGASLNYPDELFENENLDGLFGTKDVTSADSSSRGANTAKGSSTARIKTVQPTCSNAESADSVMSCKTDSILCFARQAQNSVSFSNHTEESSAGDHQDCGASPMLLMGEPPWGPPYPEISSPSTSRSNAVLRYKEKKKTRKFDKQVRYVSRKARADVRRRVKGRFVKAG…
Petunia axillaries	PaCOL7	Peaxi162Scf00067g01119	MTELKEDQEDHKKQPQQRLCDFCGEVTALLYCRADSAKLCFSCDREVHSTNQLFTKHTRWLLCDICDTSPASILCVTDNSVLCQNCDWESHNIHTTVHERRPVEGFTGCPSVSELLSILGFEDLSKKSLLYGGDSVGSDGGYDFSDWLVWDTPSVVSLDDLIAPNDSGHNFPAIGVPPLPKNRNAACGKHKEEILRQLRELSKSEPCSGNDQDETVPIKGFQSMEPGKNRQLGIKGSGFMQNSDQNSEAHIVPSSEGSAFHWCSDAGEFADQGFSSSIADFFIETKCLHPDRDSDVGDTSGGATEEQSHNPPTETFQMLPKVAYRELNSQERETAVSRYKEKKKTRRYEKHIRYESRKVRAESRTRIKGRFAKMDYRDSPMHQ
Petunia axillaries	PaCOL8	Peaxi162Scf00128g01749	MSSECQRTGESRPCDFCNQQIAVLYCRADSAKLCLFCDQHVHSANALSKKHLRSQICDNCGSEPVSIRCATDNLVLCQECDWDAHGSCVVSGAHDRTPVEGFTGCPCASELASAWGLDIEAKNPPPPQSNSTNWNGFFDHPSNWMCKDVIPPPSILLQDLMVPNANNHNNNCGFELSISRKQNPTCGKQKQVILKQLVELFKRDLADGIGSGGEDLVPRTPNGSSDNWQENVSLTDGGGGGGSVTQQVEQPQQPQNVPFTSLLMMQTPHNPKAEDRIVSWSGNSYDQNTQIWDFNLGQLRSHEQSSSMEADYSESDMAYMMKSYGELIKGTSLAASKGLELSVINCSVAHEDTTGFSNCSNNRGGSQGPATSESNNLPRIKHSSDSCYAKDLNFSEQSI…
Petunia axillaries	PaCOL9	Peaxi162Scf00359g00213	MGYTCEVCGEQRSIVYCRSDAASLCLSCDRNIHSANALSQRHSRTLVCERCNSQPAVSRCVEERISLCQNCDWTGHARSSSGSTHKRQALSCYTGCPSAAELSTIWSFLLDDPSVGNLTCEQGMGSMRINDCRPGESQGSQVKDKTQDMNVAVEANDSRNSDKYTLLMGSSMPSLDNKLEIDELPVGSTNFTWSKVSNSGTKGSNLFDDDPFCEDFNMDEVDLSVENYEELFGVSLDNPDLLFENEGLRGFFGTKDMSVAESNCQGVNAAEGSAVGKVSTMQPACSNAASTESTMSCKTEPILCFARQAQSSLSFSNLTGESSAGDYQDCGASSMLLMGEPPWCPPESSMPSTSRSDAVLRYKEKKKMRQFDKRVRYASRKARADVRRRVKGRFVKAGD…
Petunia axillaries	PaCOL10	Peaxi162Scf00382g00067	MVSERKLASAMGAKTARACDNCIRKRARWYCPADDAFLCQNCDSSVHSANPLARRHERVRLKTLSLKESSSNDSSLNLKRSVPSWHRGFTRKARTPRQGKKLNKSSDEDEVIIKNPLHLVPEILSDENSLDENEEQLLYRVPIFDPFVAELCSSATNEAKTGNVTNAIGNEYKEMLQHDDNCNVDLNRFHHGMLPSEMELAEFAADVESLLGKGLDDESFDMEGLGLLGGCNKNSIECSMVSEKVKVEEEGEVEVAMDMNISHDDHQLIDTHDIDIEGETFEFKFDYDSPVNITGESEVGEVIMKNSEDGVVGDGNNKKKILLNLDYEGVLTAWADQRSPWTNGERPELDSNDCWPDCMGNCGTIHPYGDMGIMNGQHATIVDRGREARVSRYREKRRT…
Petunia axillaries	PaCOL11	Peaxi162Scf00416g00214	MDLPCELCGVERAVVYCKSDSARLCLQCDGRVHRANSLSLRHSRSLICDKCRSQPAIIRCMDEEMCMCDGCDWNGNGCIATGHRLRKLNTYNGCPSPLEFIRVLTLVLEMPIGIDDTNFDNSFGTSPCSLFMSINEDSSLETKRNEGPLVANKLNQLPCSLLSINEDSSLETKRNEGSLVANKLNELASNIKFEPSWAIPSNPNYLISCNRDPAPFLEGSGLSKQDCPIKDLGFQEGDLSKGVDFNDVTFNFDCGYELLAGSRQNHPRYSSEDKDLDCLVMEKNSSVTGSNSHVESSIETTLSSGQQEYIGLQSSQMAAATSSMSLLQTMSATANCLLMNPTSCNRSIAGLPFLPAPIQSSMSLSLSNITGESSATTDYQDCGLSPVFLNGESPWDFNV…
Petunia axillaries	PaCOL12	Peaxi162Scf00459g00510	MGSESWSLTAKLCDSCKTTSATVFCRADSAFLCLGCDSKIHAANKLASRHARVWVCEVCEQAPATVTCKADAAALCVTCDRDIHSANPLARRHERIPVVPFYDSAIAKSHGGSEDDKYLDVNVVEAEEEAEAASWILPTPNNNNNNNNNNNNNNTTTKGIKSGEEVEYKSADYLFNDMDSYLDMDFMSCDKKPHIIHQQHYCSDGVVPVQCKNEITQFQGPVVDGFPTYEIDFPGSKPYLYNFSSQSISQSVSSSSLDVGVVPDHSAMTDVSNTYVTNPSADAVPNPVSGLDREARVMRYREKRKNRKFEKTIRYASRKAYAETRPRIKGRFAKRTEIEIDSFIAADASYGVVPSF
Petunia axillaries	PaCOL13	Peaxi162Scf00581g00039	MGHLCEFCGEQRSMVYCRSDAACLCLSCDRNVHSANALSQRHSRTLLCERCNSQPAIVRCVEEKISLCKNCDSNSHAGSGTGSLHKRQALSCYTGCPSAAELSTIWSFILDGPSGGDSTCEKGMGSMSITDARPRDSQGPQGTDNNQDVSVTVEASNLHTSQKSTTLMRSSLPNLDQKLNKVESSARSMNISSSKGCYSGTKGSTLYEDDPFAQDFNMDEVDLSFENYEELFSGSLDNTNQLFENEDIDGLFGTRAMSVSDNSCQDANAVEGSSIRRVNAIQPAYSNAESVDSMVSCKTEPPIYFARPQSILSFSNHSGEINTEDYQECGASTMLLMGEPPWCHPCAESSLASSSRSNAVLRYKEKKKTRTFDKHVRYASRKARADVRRRVKGRFVKAG…
Petunia axillaries	PaCOL14	Peaxi162Scf00942g00122	MGILRDGSNCFPGGWGAAAVAKLCECCRSTAALVFCRTDNLFMCLGCDTRVHGGTRHERVWMCEVCEQAAASVTCKADAAALCVTCDRDIHSANPLAQRHERIPVVPFYDAVESVVKSTAATLLVSINNSNAMSTTTTPATIPNCGGTIFDTSKVTTCLGHHEEYMTDPWISTNTVTSKLPVDFLFSESDNILDFDYPVSVDTHPQPHYNSANDSVVPVQSTTTNIKPLVVPFNHQEKHFEIDFTQSHIKSFTTPSLSHSVSSSSLDVGVVPDGSSISEISYPYGRSVELGNSTSQGEKLIGMDREARVLRYREKKKNRKFEKTIRYASRKAYAETRPRIKGRFAKRTDGAGVDSDIDHIFSGNDFMAPDSRYGVVPTF
Petunia axillaries	PaCOL15	Peaxi162Scf01346g00018	MSSKKTLANAVGAKTARACDNCIRKRARWYCAADDAFLCQSCDSSVHSANPLARRHERVRLKAASFKSSNEFPNLESSNSATSWHNGFTRKARTPRNGKNSRKVKSIDEEEIRNPIHLVVPEILSDENSHDENEEQLLYRVPTFDPNNGNEYSNEMKNDFSDIDMNMFHGMPNIQTVKELEEFAADVESLLGKGLDDEESFNYMEGLGFMEDCVKVENEGEVEIDMASTSFDNQVDYSEIDMAGETFELKFDYDSSIISFEEDINKGEVGAVMKNNDDGKSKRSSNILLNLDYGGVLNAWDDQRSPWTTGERPELDFNECWPVCMGNCGKYHTYEDMEILKGHGPVVDEGREARVLRYREKRRTRLFSKKIRYEVRKLNAEKRPRMKGRFVKRTNFAAV…
Petunia inflata	PiCOL1	Peinf101Ctg13801653g00004	MDPPCELCGVERAVVYCKSDSARLCLQCDGRVHRANSLSLRHSRSLICDKCRSQPAIIRCMDEEMCMCDGCDWNGNGCIATGHRLRKLNTYNGCPSPLEFIRVLTLVLEMPIGIDDTNFDNSFGTSPCSLFMSINEDSSLETKRNEGPLVANKLNELPCSLLSINEDSSLETKRNEGSLVANKLNELASNIKFEPSWAIPSNPNYLISCNRDPAPFLEGSGLSKQDCPIKDLGFQEGDLSKGVDFDDVTFNFDCGYELLAGPRQNHPRYSSEDKDLDCLVMEKNSSVTGSNSHVESSIETTLSSGQQEYIGLQSSQMAAATSSMSLLQTMSATANCLLLNPTSCNRSIAGLPFLPAPIQSSMSLSLSNITGESSATTDYQDCGLSPVFLNGESPWDFNV…
Petunia inflata	PiCOL2	Peinf101Scf00023g02011	MGYTCEVCGEQRSIVYCRSDAASLCLSCDRNIHSANALSRRHSRTLVCERCNSQPAVSRCVEERISLCQNCDWTGHARSSSGSTHKRQALSCYTGCPSAAELSITWSFLLDDPSVGNLTCEQGMGSMRINDCRPGESQGSQVKDKSQDMNAAVEANDSRNSDKYTLLMGSSMPSLDNKLEIDELPVGSTNFTWSKVSNSGMKGSNLFDDDPFCEDFNMDEVDLSVENYEELFGVSLDNPDLLFENEGLRGFFGTKDMSVAESSCQGFNAAEGSAVGKVSTMQPACSNAASAESTMSCKTEPILCFARQAQSSLSFSNLTGESSAGDYQDCGASSMLLMGEPPWCPPESSMPSTSRSDAVLRYKEKKKMRQFDKRVRYASRKARADVRRRVKGRFVKAGD…
Petunia inflata	PiCOL3	Peinf101Scf00039g06007	MGHLCEFCGEQRSMVYCRSDAACLCLSCDRNVHSANALSQRHSRTLLCERCNSQPAIVRCVEEKISLCKNCDSNSHAGSGTGSLHKRQALSCYTGCPSAAELSTIWSFILDGPSGGDSTCEKGMGSMSITDARRRDSQGPQGTDNNQDVSVTVETSNLHTSQKSTTLMRSSVPNLDQKLNKVEPTARSMNISSSKGCYSGTKGSTLYEDDPFAQDFNMDEVDLSFENYEELFSGSLDNTNQLFENEDIDGLFGTRAMSVSDNSCQDANAVEGSSIRRVNAIQPAYSNAESVDSMVSCKTEPPIYFARPQSILSFSNHTGEINTEDYQECGASTMLLMGEPPWCHPCAESSLASSSRSNAVLRYKEKKKTRTFDKHVRYASRKARADVRRRVKGRFVKAG…
Petunia inflata	PiCOL4	Peinf101Scf00055g00010	MEPLCDFCGLVRPVVYCTSDLARLCFDCDGLVHSANFLSRRHPRSLICEKCSSMPAVTRCIDDEMCLCQACESNGNGCTVPGHRRQKLNSYSGCPSSAEFAKIWSGVNEMANSSNVANTCSFDNSCSSLSISENNCSTPSLEPRGNELSSLVTIPSIPIPCNPTYLPPFKNQPASYFPEGSSCSTIKDLGFQGGDNLLEAIDLDDATLSLDGGCDIFGSSRQSHPTFASEESRGLDCLVMEKNLSVTESKGHAEPALEASSSGHQECIGFQSSQMAAASSSMNLLHTMSATANSMLMNSGCNGNIGLAFPPGPVHSSISLSLSNITGESSAATDCQDCGLSPDFLTGESPWELNLDMETSDRKQAREKAKMRYNEKKKTRMYSKQIRYASRKARADTRK…
Petunia inflata	PiCOL5	Peinf101Scf00131g09008	MGSESWSLTAKLCDSCKTTSATVFCRADSAFLCLGCDSKIHAANKLASRHARVWVCEVCEQAPATVTCKADAAALCVTCDRDIHSANPLARRHERIPVVPFYDSAVAKSHGGSEDDKYLDVNVVEAEEEAEAASWILPTPNNNNNNNNNDNNNNNTTTKGIKSGEEVEYKSADYLFNDMDSYLDMDFMSCDQKPHIIHQQHYCSDGVVPVQCKNEITQFQGPVVDGFPTYEMDFPGSKPYLYNFSSQSISQSVSSSSLDVGVVPDHSAMADVSNTFVTNPSADAVANPVSGLDREARVMRYREKRKNRKFEKTIRYASRKAYAETRPRIKGRFAKRTEIEIDSFIAADASYGVVPSF
Petunia inflata	PiCOL6	Peinf101Scf00264g05032	MLKKESSNNWARVCDTCRSAACTVYCRADSAYLCAGCDARIHAANLVASRHERVWVCEACERAPAAFLCKADAASLCASCDSDIHSANPLARRHHRVPIMPIPGTEDDGFLTTPDDEETIDEEDEDEAASWLLLNPPPVKNNNNNNKNNINNNQSNNNYGMLFGGEVVDDYLDLGEYSPCQDSQFTDQYSVNHQQQNYSVSMSSMDVSVVPESALSETSNSHPRPPKGTIDLFSGPPVQIPQQLTPMDREARVLRYREKKKNRKFEKTIRYASRKAYAETRPRIKGRFAKRTDVEAEVDQMFSTQLIADSSYGIVPSF
Petunia inflata	PiCOL7	Peinf101Scf00276g05013	MSSETQKTGESRPCDFCNQQIAVLYCRADSAKLCLFCDQHVHSANALSKKHLRSQICDNCGSEPVSIRCATDNLVLCQECDWDAHGSCVVSGAHDRTPVEGFTGCPCASELASAWGLDIEAKNPPPPQSNSTNWNGFFDHPSNWMCKDVIPPPSIFLQDLMVPNANNHNNNCGFELSISRKQNPTCGKQKQVILKQLVELFKRDLADRVGSGGEDLVPRTPNGSSDNWQENVNLTDGGAVSVTQQVEQPQQKNVPFTSLLMMQTPHNPKGEDRIVSWSGNSYDQNTQIWDFNLGQLRSHEQSSSMEADYSESDMAYMMKSYGELIKGTSLAASKGLELSVINCSVAHEDTTGFSNCSNNRGGSQGPATSESNNLPRIKHSSDSCYAKDLNFSEQSIIVA…
Petunia inflata	PiCOL8	Peinf101Scf00359g05021	MEPLCEVCGIERAVMYCKSDAARLCLPCDERVHLANCLSRKHTRSLICDNCSSEPAIVRCMMNEMCLCEGCDSIRNDCIVSGHQHKKLESYSGCPSRAEYTKFISAAFEMLNDNNVPNPSNSYYTPSSLNTFNENNCSTAYLEPREHEGSLIASRLNELASCIKFEPRTVPSPAIPSNPTYNIDQAPFFSVESSLPKQHCANIKDIGVLGGDDLSNGFDLDELRFSSDCSYKIFGSAQQSHSGYQSEDRGLDCLVMEKKLSVTGSNSHVGTALEALSSGQKECIEFQSSQKAAAASSESLLQTVSGTANCMLMNPNCNRDISLAFPPPVPVNSRSLSLSNITGESSETTDYQDCGLSPAFLTGESPWDWNLETDILRARNEAKKRYKEKKKTRTFSKQI…
Petunia inflata	PiCOL9	Peinf101Scf00889g02024	MTELKEDQEDHKQQPQQRLCDFCGEVTALLYCRADSAKLCFSCDREVHSTNQLFTKHTRWLLCDLCDTSPASILCVTDNSVLCQNCDWESHNIHTTVHERRPVEGFTGCPSVSELLSILGFEDLSKKSLLYGGDSVGSDGGYDFSDWLVWDTPSVVSLDDLIAPNDSGHNFPAIGNRNAACGKHKEEILRQLRELSKSEPGSGNDQDETVPIKGFQSMEPGKNRQLGIKGSGFMQNSEAHIVPSSEGSAFHWCSDAGEFADQGFSSSIADFFIETKCLHPDRDSDVGDTSGGATEEQSHNPPTETFQMLPKVAYRELNSQERETAVSRYKEKKKTRRYEKHIRYESRKVRAESRTRIKGRFAKMDYRDSPMHQ
Petunia inflata	PiCOL10	Peinf101Scf01086g0100	MGYICEYCGEQRSIVYCRSDAACLCLSCDRNVHSANALAQRHSRTLICERCNSQPAVVRCIEEKTSLCQSCDWSGHASTSSSSTHKRQALSSYTGCPSAAELSNIWSFLLDDPSVGDTCEQRMGSMSINDSRSKTSQGPQGKENLRNMCAAVEASDMYISDKSTLLMESSMPTLDNKPHNVELPIGSTNSASLKGCYTVAKGSSLFEDDPFYENLIMDEVDMSIENYEELFGASLNYPDELFENENLDGLFGTKDVTGADSSCRGANTAKGSSTARVNAMQPTCSNAESADSVMSCKTDSILCFARQAQNSVSFSNHTEESSAGDHQDCGASPMLLMGEPPWGPPYPEISSPSTSRSNAVLRYKEKKKTRKFDKQVRYVSRKARADVRRRVKGRFVKAG…
Petunia inflata	PiCOL11	Peinf101Scf01103g05015	MGILRDGSNCFPGGWGAAAVAKLCECCRSTAALVFCRTDNLFMCLGCDTRVHGGTRHERVWMCEVCEQAAASVTCKADAAALCVTCDRDIHSANPLAKRHERIPVVPFYDAVESVVKSTAATLLVSINNSNAMSTTTTATTATIPNCGGTIFDTSKVTTCLGHHEEAYMTDPWISSNTVASKLPVDFLFSESDNILDFDYPVSVDTHPQPHYNSANDSVVPVQNVGVVPDGSSISEISYPYGRSVELGNSTSQGEKLIGMDREARVLRYREKKKNRKFEKTIRYASRKAYAETRPRIKGRFAKRTDGAGVDSDIDQIFSGNDFMAPDSRYGVVPTF
Petunia inflata	PiCOL12	Peinf101Scf01775g01026	MVSERKLASAMGAKTARACDNCIRKRARWYCPADDAFLCQNCDSSVHSANPLARRHERVRLKTLSLKESSSNDSSLNLKRSVPSWHRGFTRKARTPRQGKKLNKSNDEDEVILKNPLHLVPEILSDENSLDENEEQLLYRVPIFDPFVAELCSSATNEAKTGNVTNAIGNEYKEMLQHDDNCNVDLNRFHHGMLPSEMELAEFAADVESLLGKGLDDESFDMEGLGLLGSCNKEENSIECSMVSEKVKVEDEGEVEVVMDMNISHDDHQLIDTHDIDIEGETFEFKFDYDSPVNVTGESEVGEVGMKNSEVGAVGDGNNKKKILLNLDYEGVLTAWADQRSPWTNGERPELDSNDCWPDCMGNCGTIHPYGDMGIMNGQHATIVDRGREARVSRYREKR…
Petunia inflata	PiCOL13	Peinf101Scf01850g00016	MAFLCLGCDSKIHAANKLASRHARVWVCEVCEHAPASVTCKADAAALCVTCDHDIHSANPLARRHERLPIVPFYDSASAKSRAADETQQPETEEEAEAESWLLQAPNTNNNIGFEGNEYNKSAEYLFSDVDPYVDMEMITDQKPCTDIQLHQEYKEADCVVPHVQNKNNNEMIHLQGPVVDGYPTYHEMDFTGSKPFMYNFSTQSISQSVSSSSMEVGVVPDHNSMADVSNTFVRNSSTDGLPTPVSSLDREARVLRYREKRKNRKFEKTIRYASRKAYAETRPRIKGRFAKRNEIEIDSLIASEASYGVVPSF
Petunia inflata	PiCOL14	Peinf101Scf02263g03015	MARWFCPADDAFLCQSCDVSVHSANQLASRHERVRLETSSNKSNETKSDQNCQPAWHQGFTRKARTPRNGKNKILIGQRKKDEENMVPEIGSDNSPDIENEFENEEQLLYRVPIFDPFAAELCIVSNEVLDETTTINDLDILLNDDDDLGIPEFLSTDMELAEFAADVESLLGEEFTVVEQEEQSQLSNAAVEDNKAIKIEVEDEEMRAVVACHLDPELDMAREALNWDFEYEEAVEQKVMADTNEFVPSDSTDNRIDAKRRLLLRLNHEAVITAWPNQSSPWTDGVRPHFNPDDCWPDFLETWPGEGGSHQTYGGHVRGGDEGREARVSRYREKRRTRLFSKKIRYEVRKLNAEKRPRLKGRFVKRTSFSEPGFPYLMNKR
Petunia inflata	PiCOL15	Peinf101Scf03311g00022	MTSESKTANAIGGKTARACDSCLSKRARWFCPADDAFLCQSCDVSVHSANQLASRHERVRLETSSNKSTETKSDQNCQPAWHQGFTRKARTPRNGKNKILIGQRKKDEENMVPEIGSDNSQDIENEFENEEQLLYRVPIFDPFAAELCIVPNEVLDETTTINDLDILLNDDDDLGIPEFLSTDMELAEFAADVESLLGEEFTVVEQEEQSQLSNAAVEDNKAIKIEVEDEEMRAVVACHLDPELDMAREALSWDFEYEETVEQKVMADTTEFLPSDSTDNKVDAKRRLLLRLNHEAVISAWPNLSSPWTDGVRPHFNPDDCWPDFLETWPGEGGSHQTYGGHVRGGDEGREARVSRYREKRRTRLFSKKIRYEVRKLNAEKRPRLKGRFVKRTSFSAPG…
Petunia inflata	PiCOL16	Peinf101Scf03422g00031	MARRCDSCKTTSATVFCKADMAFLCLGCDSKIHAANKLASRHARVWVCEVCEHAPASVTCKADAAALCVTCDHDIHSANPLARRHERLPIVPFYDSASAKSRAADETQQPETEEEAEAESWLLQAPNTNNNIGFEGNEYNKSAEYLFSDVDPYVDMEMITDQKPCTDIQLHQEYKEADCVVPHVQNKNNNEMIHLQGPVVDGYPTYHEMDFTGSKPFMYNFSTQSISQSVCTLIPLSSLDREARVLRYREKRKNRKFEKTIRYASRKAYAETRPRIKGRFAKRNEIEIDSLIASEASYGVVPSF
Petunia inflata	PiCOL17	Peinf101Scf04017g01047	MEPLCEVCGIERAVMYCKSDAARLCLPCDERVHLANCLSRKHTRSLICDNCSSEPAIVRCMMNEMCLCEGCDSIRNDCIVSGHQHKKLESYSGCPSRAEYTKFISAAFEMLNDNNVPNPSNSYYTPSSLNTFNENNCSTAYLEPREHEGSLIASRLNELASCIKFEPRTVPSPAIPSNPTYNIDQAPFFSVESSLPKQHCANIKDIGVLGGDDLSNGFDLDELRFSSDCSYKIFGSAQQSHSGYQSEDRGLDCLVMEKKLSVTGSNSHVGTALEALSSGQKECIEFQSSQKAAAASSESLLQTVSGTANCMLMNPNCNRDISLAFPPPVPVNSRSLSLSNITGESSETTDYQDCGLSPAFLTGESPWDWNLETDILRARNEAKKRYKEKKKTRTFSKQI…
Petunia inflata	PiCOL18	Peinf101Scf12610g00001	MSSKKKLANAVGAKTARACDNCIRKRARWYCAADDAFLCQSCDSSVHSANPLARRHERVRLKAASFKSSNEFPNLESSNSVTSWHNGFTRKARTPRNGKNSRKVKSIDEEEIRNPIHLVVPEILSDENSHDENEEQLLYRVPTFDPNNGNEYSNEMKNDFSDIDMNRFHGMPNIQTVKELEEFAADVESLLGKGLDDEESFNYMEELGFMEDCVKVENEGEVEIDMASTSYYDNQVDYSEIDMAGETFELKFDCDSSIISFEEDINKGEVGVVMKNNIDDGKSRRSSNILLNLDYGGVLNAWDDQRSPWTTGERPELDFNDCWPVCMGNCGKYHNYEDMEILKGHGPVVDEGREARVLRYREKRRTRLFSKKIRYEVRKLNAEKRPRMKGRFVKRANFA…
Arabidopsis thaliana	AtCOL7	AT1G73870.1	MVVDVESRTASVTGEKMAARGCDACMKRSRASWYCPADDAFLCQSCDASIHSANHLAKRHERVRLQSSSPTETADKTTSVWYEGFRRKARTPRSKSCAFEKLLQIESNDPLVPELGGDEDDGFFSFSSVEETEESLNCCVPVFDPFSDMLIDDINGFCLVPDEVNNTTTNGELGEVEKAIMDDEGFMGFVPLDMDLEDLTMDVESLLEEEQLCLGFKEPNDVGVIKEENKVGFEINCKDLKRVKDEDEEEEEAKCENGGSKDSDREASNDKDRKTSLFLRLDYGAVISAWDNHGSPWKTGIKPECMLGGNTCLPHVVGGYEKLMSSDGSVTRQQGRDGGGSDGEREARVLRYKEKRRTRLFSKKIRYEVRKLNAEQRPRIKGRFVKRTSLLT*
Arabidopsis thaliana	AtCOL6	AT1G68520.1	MMKSLASAVGGKTARACDSCVKRRARWYCAADDAFLCHACDGSVHSANPLARRHERVRLKSASAGKYRHASPPHQATWHQGFTRKARTPRGGKKSHTMVFHDLVPEMSTEDQAESYEVEEQLIFEVPVMNSMVEEQCFNQSLEKQNEFPMMPLSFKSSDEEDDDNAESCLNGLFPTDMELAQFTADVETLLGGGDREFHSIEELGLGEMLKIEKEEVEEEGVVTREVHDQDEGDETSPFEISFDYEYTHKTTFDEGEEDEKEDVMKNVMEMGVNEMSGGIKEEKKEKALMLRLDYESVISTWGGQGIPWTARVPSEIDLDMVCFPTHTMGESGAEAHHHNHFRGLGLHLGDAGDGGREARVSRYREKRRTRLFSKKIRYEVRKLNAEKRPRMKGRFVKR…
Arabidopsis thaliana	AtCOL8	AT1G49130.1	MTSHQNIKISEKIMISKYQEDVKQPRACELCLNKHAVWYCASDDAFLCHVCDESVHSANHVATKHERVCLRTNEISNDVRGGTTLTSVWHSGFRRKARTPRSRYEKKPQQKIDDERRREDPRVPEIGGEVMFFIPEANDDDMTSLVPEFEGFTEMGFFLSNHNGTEETTKQFNFEEEADTMEDLYYNGEEEDKTDGAEACPGQYLMSCKKDYDNVITVSEKTEEIEDCYENNARHRLNYENVIAAWDKQESPRDVKNNTSSFQLVPPGIEEKRVRSEREARVWRYRDKRKNRLFEKKIRYEVRKVNADKRPRMKGRFVRRSLAIDS*
Arabidopsis thaliana	AtCOL16	AT1G25440.1	MMKSLANAVGAKTARACDSCVKRRARWYCAADDAFLCQSCDSLVHSANPLARRHERVRLKTASPAVVKHSNHSSASPPHEVATWHHGFTRKARTPRGSGKKNNSSIFHDLVPDISIEDQTDNYELEEQLICQVPVLDPLVSEQFLNDVVEPKIEFPMIRSGLMIEEEEDNAESCLNGFFPTDMELEEFAADVETLLGRGLDTESYAMEELGLSNSEMFKIEKDEIEEEVEEIKAMSMDIFDDDRKDVDGTVPFELSFDYESSHKTSEEEVMKNVESSGECVVKVKEEEHKNVLMLRLNYDSVISTWGGQGPPWSSGEPPERDMDISGWPAFSMVENGGESTHQKQYVGGCLPSSGFGDGGREARVSRYREKRRTRLFSKKIRYEVRKLNAEKRPRMKGR…
Arabidopsis thaliana	AtCOL5	AT5G57660.1	MGFGLESIKSISGGWGAAARSCDACKSVTAAVFCRVDSAFLCIACDTRIHSFTRHERVWVCEVCEQAPAAVTCKADAAALCVSCDADIHSANPLASRHERVPVETFFDSAETAVAKISASSTFGILGSSTTVDLTAVPVMADDLGLCPWLLPNDFNEPAKIEIGTENMKGSSDFMFSDFDRLIDFEFPNSFNHHQNNAGGDSLVPVQTKTEPLPLTNNDHCFDIDFCRSKLSAFTYPSQSVSHSVSTSSIEYGVVPDGNTNNSVNRSTITSSTTGGDHQASSMDREARVLRYREKRKNRKFEKTIRYASRKAYAESRPRIKGRFAKRTETENDDIFLSHVYASAAHAQYGVVPTF*
Arabidopsis thaliana	AtCOL3	AT2G24790.1	MASSSRLCDSCKSTAATLFCRADAAFLCGDCDGKIHTANKLASRHERVWLCEVCEQAPAHVTCKADAAALCVTCDRDIHSANPLSRRHERVPITPFYDAVGPAKSASSSVNFVDEDGGDVTASWLLAKEGIEITNLFSDLDYPKIEVTSEENSSGNDGVVPVQNKLFLNEDYFNFDLSASKISQQGFNFINQTVSTRTIDVPLVPESGGVTAEMTNTETPAVQLSPAEREARVLRYREKRKNRKFEKTIRYASRKAYAEMRPRIKGRFAKRTDSRENDGGDVGVYGGFGVVPSF*
Arabidopsis thaliana	AtCOL4	AT5G24930.1	MDPTWIDSLTRSCEANSNTNHKRKRERETLKHREKKKKRFRERKMASKLCDSCKSATAALYCRPDAAFLCLSCDSKVHAANKLASRHARVWMCEVCEQAPAHVTCKADAAALCVTCDRDIHSANPLARRHERVPVTPFYDSVSSDGSVKHTAVNFLDDCYFSDIDGNGSREEEEEEAASWLLLPNPKTTTTATAGIVAVTSAEEVPGDSPEMNTGQQYLFSDPDPYLDLDYGNVDPKVESLEQNSSGTDGVVPVENRTVRIPTVNENCFEMDFTGGSKGFTYGGGYNCISHSVSSSSMEVGVVPDGGSVADVSYPYGGPATSGADPGTQRAVPLTSAEREARVMRYREKRKNRKFEKTIRYASRKAYAEMRPRIKGRFAKRTDTNESNDVVGHGGIFSG…
Arabidopsis thaliana	AtCOL2	AT3G02380.1	MLKEESNESGTWARACDTCRSAACTVYCEADSAYLCTTCDARVHAANRVASRHERVRVCQSCESAPAAFLCKADAASLCTACDAEIHSANPLARRHQRVPILPLSANSCSSMAPSETDADNDEDDREVASWLLPNPGKNIGNQNNGFLFGVEYLDLVDYSSSMDNQFEDNQYTHYQRSFGGDGVVPLQVEESTSHLQQSQQNFQLGINYGFSSGAHYNNNSLKDLNHSASVSSMDISVVPESTASDITVQHPRTTKETIDQLSGPPTQVVQQLTPMEREARVLRYREKKKTRKFDKTIRYASRKAYAEIRPRIKGRFAKRIETEAEAEEIFSTSLMSETGYGIVPSF*
Arabidopsis thaliana	AtCOL1	AT5G15850.1	MLKVESNWAQACDTCRSAACTVYCRADSAYLCSSCDAQVHAANRLASRHERVRVCQSCERAPAAFFCKADAASLCTTCDSEIHSANPLARRHQRVPILPISEYSYSSTATNHSCETTVTDPENRLVLGQEEEDEDEAEAASWLLPNSGKNSGNNNGFSIGDEFLNLVDYSSSDKQFTDQSNQYQLDCNVPQRSYGEDGVVPLQIEVSKGMYQEQQNFQLSINCGSWGALRSSNGSLSHMVNVSSMDLGVVPESTTSDATVSNPRSPKAVTDQPPYPPAQMLSPRDREARVLRYREKKKMRKFEKTIRYASRKAYAEKRPRIKGRFAKKKDVDEEANQAFSTMITFDTGYGIVPSF*
Arabidopsis thaliana	AtCOL15	AT1G28050.1	MSSSERVPCDFCGERTAVLFCRADTAKLCLPCDQQVHTANLLSRKHVRSQICDNCGNEPVSVRCFTDNLILCQECDWDVHGSCSVSDAHVRSAVEGFSGCPSALELAALWGLDLEQGRKDEENQVPMMAMMMDNFGMQLDSWVLGSNELIVPSDTTFKKRGSCGSSCGRYKQVLCKQLEELLKSGVVGGDGDDGDRDRDCDREGACDGDGDGEAGEGLMVPEMSERLKWSRDVEEINGGGGGGVNQQWNATTTNPSGGQSSQIWDFNLGQSRGPEDTSRVEAAYVGKGAASSFTINNFVDHMNETCSTNVKGVKEIKKDDYKRSTSGQVQPTKSESNNRPITFGSEKGSNSSSDLHFTEHIAGTSCKTTRLVATKADLERLAQNRGDAMQRYKEKRKTR…
Arabidopsis thaliana	AtCOL14	AT2G33500.1	MGTSTTESVVACEFCGERTAVLFCRADTAKLCLPCDQHVHSANLLSRKHVRSQICDNCSKEPVSVRCFTDNLVLCQECDWDVHGSCSSSATHERSAVEGFSGCPSVLELAAVWGIDLKGKKKEDDEDELTKNFGMGLDSWGSGSNIVQELIVPYDVSCKKQSFSFGRSKQVVFEQLELLKRGFVEGEGEIMVPEGINGGGSISQPSPTTSFTSLLMSQSLCGNGMQWNATNHSTGQNTQIWDFNLGQSRNPDEPSPVETKGSTFTFNNVTHLKNDTRTTNMNAFKESYQQEDSVHSTSTKGQETSKSNNIPAAIHSHKSSNDSCGLHCTEHIAITSNRATRLVAVTNADLEQMAQNRDNAMQRYKEKKKTRRYDKTIRYETRKARAETRLRVKGRFVKA…
Arabidopsis thaliana	AtCO	AT5G15840.1	MLKQESNDIGSGENNRARPCDTCRSNACTVYCHADSAYLCMSCDAQVHSANRVASRHKRVRVCESCERAPAAFLCEADDASLCTACDSEVHSANPLARRHQRVPILPISGNSFSSMTTTHHQSEKTMTDPEKRLVVDQEEGEEGDKDAKEVASWLFPNSDKNNNNQNNGLLFSDEYLNLVDYNSSMDYKFTGEYSQHQQNCSVPQTSYGGDRVVPLKLEESRGHQCHNQQNFQFNIKYGSSGTHYNDNGSINHNAYISSMETGVVPESTACVTTASHPRTPKGTVEQQPDPASQMITVTQLSPMDREARVLRYREKRKTRKFEKTIRYASRKAYAEIRPRVNGRFAKREIEAEEQGFNTMLMYNTGYGIVPSF*
Arabidopsis thaliana	AtCOL11	AT4G15250.1	MEARCDFCGTEKALIYCKSDSAKLCLNCDVNVHSANPLSQRHTRSLLCEKCSLQPTAVHCMNENVSLCQGCQWTASNCTGLGHRLQSLNPYSDCPSPSDFGKIWSSTLEPSVTSLVSPFSDTLLQELDDWNGSSTSVVTQTQNLKDYSSFFPMESNLPKVIEEECSGLDLCEGINLDDAPLNFNASNDIIGCSSLDNTKCYEYEDSFKEENNIGLPSLLLPTLSGNVVPNMSLSMSNLTGESNATDYQDCGISPGFLIGDSPWESNVEVSFNPKLRDEAKKRYKQKKSKRMFGKQIRYASRKARADTRKRVKGRFVKSGETFEYDPSLVM*
Arabidopsis thaliana	AtCOL12	AT3G21880.1	MEPKCDHCATSQALIYCKSDLAKLCLNCDVHVHSANPLSHRHIRSLICEKCFSQPAAIRCLDEKVSYCQGCHWHESNCSELGHRVQSLNPFSGCPSPTDFNRMWSSILEPPVSGLLSPFVGSFPLNDLNNTMFDTAYSMVPHNISYTQNFSDNLSFFSTESKGYPDMVLKLEEGEEDLCEGLNLDDAPLNFDVGDDIIGCSSEVHIEPDHTVPNCLLIDKTNTSSFTGSNFTVDKALEASPPGQQMNINTGLQLPLSPVLFGQIHPSLNITGENNAADYQDCGMSPGFIMSEAPWETNFEVSCPQARNEAKLRYKEKKLKRSFGKQIRYASRKARADTRKRVKGRFVKAGDSYDYDPSSPTTNN*
Arabidopsis thaliana	AtCOL9	AT3G07650.1	MGYMCDFCGEQRSMVYCRSDAACLCLSCDRSVHSANALSKRHSRTLVCERCNAQPATVRCVEERVSLCQNCDWSGHNNSNNNNSSSSSTSPQQHKRQTISCYSGCPSSSELASIWSFCLDLAGQSICEQELGMMNIDDDGPTDKKTCNEDKKDVLVGSSSIPETSSVPQGKSSSAKDVGMCEDDFYGNLGMDEVDMALENYEELFGTAFNPSEELFGHGGIDSLFHKHQTAPEGGNSVQPAGSNDSFMSSKTEPIICFASKPAHSNISFSGVTGESSAGDFQECGASSSIQLSGEPPWYPPTLQDNNACSHSVTRNNAVMRYKEKKKARKFDKRVRYASRKARADVRRRVKGRFVKAGEAYDYDPLTPTRSY*
Arabidopsis thaliana	AtCOL10	AT5G48250.1	MGYMCDFCGEQRSMVYCRSDAACLCLSCDRNVHSANALSKRHSRTLVCERCNAQPASVRCSDERVSLCQNCDWSGHDGKNSTTTSHHKRQTINCYSGCPSSAELSSIWSFCMDLNISSAEESACEQGMGLMTIDEDGTGEKSGVQKINVEQPETSSAAQGMDHSSVPENSSMAKELGVCEDDFNGNLISDEVDLALENYEELFGSAFNSSRYLFEHGGIGSLFEKDEAHEGSMQQPALSNNASADSFMTCRTEPIICYSSKPAHSNISFSGITGESNAGDFQDCGASSMKQLSREPQPWCHPTAQDIIASSHATTRNNAVMRYKEKKKARKFDKRVRYVSRKERADVRRRVKGRFVKSGEAYDYDPMSPTRSY*
Arabidopsis thaliana	AtCOL13	AT2G47890.1	MEAEEGHQRDRLCDYCDSSVALVYCKADSAKLCLACDKQVHVANQLFAKHFRSLLCDSCNESPSSLFCETERSVLCQNCDWQHHTASSSLHSRRPFEGFTGCPSVPELLAIVGLDDLTLDSGLLWESPEIVSLNDLIVSGGSGTHNFRATDVPPLPKNRHATCGKYKDEMIRQLRGLSRSEPGCLKFETPDAEIDAGFQFLAPDLFSTCELESGLKWFDQQDHEDFPYCSLLKNLSESDEKPENVDRESSVMVPVSGCLNRCEEETVMVPVITSTRSMTHEINSLERNSALSRYKEKKKSRRYEKHIRYESRKVRAESRTRIRGRFAKAADP*
Oryza sativa	OsCOL-D	LOC_Os02g39710.1	MEAVEDKAMVGVGGAVAAGYSSSSWGLGTRACDSCGGEAARLYCRADGAFLCARCDARAHGAGSRHARVWLCEVCEHAPAAVTCRADAAALCAACDADIHSANPLARRHERLPVAPFFGPLADAPQPFPFSQAAADAAAAREEDADDDRSNEAEAASWLLPEPDDNSHEDSAAAADAFFADTGAYLGVDLDFARSMDGIKAIGVPVAPPELDLTAGSLFYPEHSMAHSLSSSEVAIVPDALSAGSAAPPMVVVVASKGKEREARLMRYREKRKNRRFDKTIRYASRKAYAETRPRIKGRFAKRTADADDDDEAPCSPAFSALAASDGVVPSF*
Oryza sativa	OsCOL-K	LOC_Os02g49880.1	MSCSSEKAAGAVGGKAARACDSCLRRRARWYCAADDAFLCQGCDTSVHSANPLARRHERLRLRVSSPPPLTARASVEEEAAAAVGTTTTTTSKREGGVTPAWSKRKARTRRPQVKSVGQLLSRRLVVPEMAVESSDERKADEDGAHEELEGQLLYRVPVFDPSLAEFCSPPPIDDAAAASSSCFKEDAADGAVEDAKYPAAAASSPVQQLPDSFVNFEPTDAELREFAADMEALLGQGLDDSNELQDSFYMETLGLITPPVEESGRVKMELDGGVASNSRVSLPSCRAHPKPEDVESADVLDIDFNCTSPDEQKSSASNGAAADSQFFHRSLDLRLNYEAIIESWGNSPWTDGRPPHGQLDDFWPNDHHYSGLWAAGGGGHGAEVGMMTVRPRMDGPGR…
Oryza sativa	OsCOL-L	LOC_Os06g15330.1	MSSTAKAAAAGAVGAKSARACDGCLRRRARWYCAADDAFLCQGCDTSVHSANPLARRHERLRLRPSSPPPLVPPSGSGRRDEAVPAAWFKRKARTPRSHAAKSAAAFGQLLSRRLVVVPEAAAGSGGDSPEERKDEGEIVEEQEQLLYRVPIFDPALSEFCSPPPLEDAAAAVSCCNEDGAVENPTKPSMTTTTATTPPLQFFPDGQANFGPTDAELREFAADMEALLGRGLDDGNDEDSFCMETLGLIEPVDDDAGRVKVEADGDAGMTLAWCHELDTETSSGEMLDIDFDCGSPQAATTPDEKVGSSGPAAADDDAQLQQSNLALSLNYEAIIESWGTSPWTDGERPHVKLDDSWPRDYSGVWMAAAGVFGHGGEEQALTPRLGMDGGREARVSRYR…
Oryza sativa	OsCOL-E	LOC_Os06g44450.1	MMELRKYWGVGGRRCGACEASPAAVHCRGCGGVYLCTACDARPGHARAAHERVWVCEVCEVAPAAVTCKADAAVLCAACDADIHDANPLARRHARVPVAPIGSAAAAAVAAEAMLFGVAAAGAEAEAVEDKAAAEHHHHQQRQQHGALNLNVEAKDMKLDYLFSDLDPYLNVEFARFPHADSVVPNGAGAGAAIELDFTCGLGVGVGGAKQSYSSYTATDLAHSGSSSEVGVVPEAMCGGGGAIDLDFTRPKPQPYMPYTATPPPSHSVVSAQMSSSVVDVGVVPERAAAMGEGREARLMRYREKRKNRRFEKTIRYASRKAYAETRPRIKGRFAKRADHDADDADADADDPAAVPSSYMLDFGYGVVPSF*
Oryza sativa	OsCOL-J	LOC_Os03g50310.1	MASAAAATGAALGARTARACDGCMRRRARWHCPADDAFLCQACDASVHSANPLARRHHRVRLPSASSSPASSPRSAAAPRAGSDDPDAPAWLHGLKRRPRTPRTKPGGGGKHDASAATVAAAAASAVPDLEAEESGIVGDTDHDVGEEDDEDLLYRVPVFDPMLAELYNPVAADDEEQQIEQKPAARVVPFSEPSPEFASGSVEADGLSGFDVPDMELASFAADMESLLMGVDEGFDDLGFLDDEKPHVKLDLDMDMDFASISPAPAPEREERKRKRPEMILKLDYEGVIDSWARDGASPWFHGERPRFDPSESWPDFPAGSRGGLGAAVTAVTGGEREARVSRYREKRRTRLFAKKIRYEVRKLNAEKRPRMKGRFVKRAAALPPLPLPRHQHPPPPP…
Oryza sativa	OsCOL-C	LOC_Os04g42020.1	MEGDDKSAVVGGAYWGLAARACDACGGEAARLFCRADAAFLCAGCDARAHGPGSRHARVWLCEVCEHAPAAVTCRADAAALCAACDADIHSANPLARRHERLPVAPFFGALADAPKPGSGAHGGDAAAADDDGSNDAEAASWLLPEPDHGQKDGAVGATDELYADSDPYLDLDFARSMDDIKAIGVQNGPPELDITGGKLFYSDHSMNHSVSSSEAAVVPDAAAGGGAPMPVVSRGREREARLMRYREKRKSRRFEKTIRYASRKAYAETRPRIKGRFAKRTKGGAGADADADADADGEDEEMYSSAAAAVAALMAPGGSDADYGVDGVVPTF*
Oryza sativa	OsCOL-F	LOC_Os02g08150.1	MEMELGLGRYWGVGRRRCGACAVAPAAVHCRTCDGDGGGGGYLCAGCDAEHGRAGHERVWVCEVCELAPAAVTCKADAAALCAACDSDIHDANPLARRHERVPVHPIGSSAAPPPDALLLGGENDAAAAVDGGGGGKEVKLDFLFADFMDPYLGGSPELARFPHADSVVPNHNGSAGPAMELGFAGGGGAAVKPSYSSYTAASLGNSGSSSEVGLVPDAICGGGGGGIIELDFAQSKAAYLPYASTPSHSMSSSMDMGVAAPEMSDCAAAAAGRAYAAEGRAARLMRYREKRKNRRFEKTIRYASRKAYAETRPRVKGRFAKRADDHDAAAPPPQIMLDFAGYGVVPTF*
Oryza sativa	OsCOL-B	LOC_Os09g06464.1	MLKLEPEFPGLPQRCDSCRSAPCAFYCLADSAALCATCDADVHSVNPLARRHRRVPMGVVAAPGAGGAFVVRPAGGVNSSWPIREGRRCDYDDDDADAAGEEDEEATSWLLFDPLKDSSDQGLPPFGDALVADFLNLGGGAGEKEDASSSKDCSSSHGKSSEGSHEFAVPGEPVPERQGFGAVSMDITDYDASNFRRGYSFGASLGHSVSMSSLENMSTVPDCGVPDITTSYLRSSKSTIDLFTAAAGSPVAAHSIMSPPQFMGAIDREARVHRYREKRKTRRFEKTIRYASRKAYAETRPRIKGRFAKRSDTDLEVDQYFSTTADSSCGVVPTF*
Oryza sativa	OsCOL-G	LOC_Os08g15050.1	MMASDGSASPASCGGAACGVCGGAATVYCAADAAALCVPCDAAVHAANPLASRHDRVPLAVAMAAASSGVYDHLFAPDDDAASSWAAAAAAGAAVQGQGQGSPNDSSSSFTNDSAGGGGGGGAERSLFDLLSDVDIMSCGGGGLASSFDGAAAPPLWLHPGQLAALTPWSPADSVVVPTSAAGAVAAAAAAREERVRRYREKRKNRKFQKTIRYASRKAYAEARPRIKGRFVKRATTAAASSSSDDDSTAAAGVSGAGGAGAAATKEAKFWLSFSDDGRADGVGFYMDSTTAATAAYGVVPTF*
Oryza sativa	OsCOL-M	LOC_Os06g19444.1	MGALCDFCGEQRSMVYCRSDAASLCLSCDRNVHSANALSRRHTRTLLCDRCASQPAMVRCLVENASLCQNCDWNGHSAGSSAAGHKRQTINCYSGCPSSSELSKIWTFVSDIPNVAPEPNCEQGISMMSISDSGVSNQDNAAGDSSLLDIASATLMSDLGTAGKPKSLIGSSSEAGVNLLPLATDQMAGSVDSTSAKVPYTADQDMFSKDSIYEDFCVDDVDLSFENYEELFGTSHIQTEQLFDDAGIDSYFESKEIPSGNSDEQPKLMQPVTSNAVSADSGMSIPGAKGDSSLCIPVRQARSSISLSFSGLTGESSAGDYQDCGVSPVLLMGEPPWHPPGPEGSFAGATRDDAITRYKEKKKRRKFDKKIRYASRKARADVRKRVKGRFVKAGEAYDY…
Oryza sativa	OsCOL-A	LOC_Os06g16370.1	MNYNFGGNVFDQEVGVGGEGGGGGEGSGCPWARPCDGCRAAPSVVYCRADAAYLCASCDARVHAANRVASRHERVRVCEACERAPAALACRADAAALCVACDVQVHSANPLPAITIPATSVLAEAVVATATVLGDKDEEVDSWLLLSKDSDNNNNNNNNNDNDNNDNNNSNSSNNGMYFGEVDEYFDLVGYNSYYDNRIENNQDRQYGMHEQQEQQQQQQEMQKEFAEKEGSECVVPSQITMLSEQQHSGYGVVGADQAASMTAGVSAYTDSISNSISFSSMEAGIVPDSTVIDMPNSRILTPAGAINLFSGPSLQMSLHFSSMDREARVLRYREKKKARKFEKTIRYETRKAYAEARPRIKGRFAKRSDVQIEVDQMFSTAALSDGSYGTVPWF*
Oryza sativa	OsCOL-N	LOC_Os02g49230.2	MLISHPMLSNSSGSFHGLYQYTYISPTLTKEWKQTHHYPGRIPLNSTVEQKARKVAVLVALSASGSAPVLYRTMDALCDFCREQRSMVYCRSDAASLCLSCDRNVHSANALSRRHTRTLLCDRCVGQPAAVRCLEENTSLCQNCDWNGHGAASSAAGHKRQTINCYSGCPSSAELSRIWSFSMDIPTVAAEPNCEEGINMMSINDNDVNNHCGAPEDGRLLDIASTALMSDLPTGDKFKPLIGSSSGDGMNLLPLNSDQPAEPVSTTPKAPCVTDKDMFNDGSVYGDFCVDDADLTFENYEELFGTSHVQTEQLFDDAGIDSYFEMKDVPADESNEQPKPVQPECSNVASVDSGMSNPAARADSSHCIPGRQAISNISLSFSGLTGESSAGYFQDCGVS…
Oryza sativa	OsBBX23	LOC_Os07g47140.1	MARDDDPAKKLAVDGGVAAAARCCDFCGGLPAVVYCRADSARLCLPCDRHVHAANTVSTRHARAPLCSACRAAPAAAFHRGDGFLCSSCDFDERLRRGSIGGGGDELPLDDRAAVEGYTGCPSIGELAAILGVVGGDSDKPADDGWWSASWEEEAPQVLSLDDIIVPTTSCHGLRPLLTPPSPENQSSPDNGELDGEVVRQLGELARSEAAAQATFVAGDQLASWASPEFTSGHGDFGIEAASTTVPSCENETWIMSTDCTDPTDASKTDIAREEAPASSSAEPCLSSLVEISEICRSMSYSGSGIDNGGHDPSTLAIMPTQALPKKGVYDIAYPDRGTVISRYKEKRKNRRFDKQIRYESRKARADGRLRIKGRFAKSN*
Oryza sativa	OsCOL-O	LOC_Os08g42440.1	MKDGGGGGGRGQQQQWPCDYCGEAAAALHCRADAARLCVACDRHVHAANALSRKHVRAPLCAACAARPAAARVASASAPAFLCADCDTGCGGDDGAALRVPVEGFSGCPAAAELAASWGLDLPGGCGGEEEEADDAFFSALDYSMLAVDPVLRDLYVPCDPPEVVVAGGGRRLKGEALGHQLAEMARREAETAHPHTQPHSDLSPRTPRRTSAAASGRLQEKQAPPPLPHAAATAAPLPYTSLLMMAPANCTELMENNRVGDEDENVLWESTAPSVPPTQIWDFNLGKSRDHNENSALEVGFGSNNGGFMIKSYNDMLKEISSGTTKDLEDIYDSRYFAAAEDIMSTNVCQLSSKNPSTRSNKRKASSCASTIDGPTTSTSHVPAASGALGGSSNDRGS…
Oryza sativa	OsBBX28	LOC_Os09g33550.1	MTWRSCDYCGEAAAALHCRADAARLCVACDRHVHGANALSRRHVRAPLCARCEARPAAARVAAVAGAGGCGGGGEARFLCAGCADDDGAEAARVPVVGFSGCPGAAELAASWGLDLGGGGGRDEFEEDPFFPEAGYPMLAADRVLRDMYVPCDPPPEVAAGGRGRRLKGDSLCHQLAELARREMESAPAQANSGSISPSARRGSAAAIRHEAAAAAAAQRATLPYKSTPVTEAAGCGDVGNGEQFTDDNELVWQRTAPSDPPCQIWDFNLGKSRDHDEHSALELHFGPKDGGFMIKSYNDMIEEVSSSSRKDLQYIYDSTYSFATEDIVSANIYQLTPKQLSTATSGNRRHKNEQHGLTNDGPSSSRIVDVDRTLNSSPEEVAAVLAGENCITDQTVTG…
Oryza sativa	OsCOL-P	LOC_Os03g22770.1	MGQDEVEVGAEKKDQELPEVEVVEEEEEEGSKKAAAGCDYCGDAAAVVYCRADAARLCLPCDRHVHGANGVCSRHARAPLCAACAAAGAVFRRGAGGFLCSNCDFSRHRHGGERDPAAPLHDRSTVHPYTGCPSALDLAALLGISYSDKAAAATAAAGGDDGGWWAIWEEPQVLSLEDLIVPTTSCHGFEPLLTPSSPKIQNSPDGKVNEEVIRQLTELANSDGGGAQIWAHREAAQAGDHQLPSWGTTTQHNTGHGNFGTANSNEVATMPTPGYENGGWDNSDYPALNDPCKVEFTYEQPPASSAEACISSFVQMSELCPSMSNGSSMEETHQTNPGNGTPMQVLPKMPEFVPCPDRNLVISRYKEKRKTRRFDRQVRYESRKARADSRLRIKGRFAK…
Physcomitrella patens	PpaCOL-01	Pp3c8_1870V3.1.p	MARPKSTAHTNMATAMAIAGRASRACDGCGSQGARWYCEADNAYLCSRCDRSVHSANALASRHERVRLNPHGTVSQVPKKALVDTSGADGNDAHKPHHPRSTHTHFLPSRKRSRLCQRPNPHLQHAADISNPEHRRGKMKTESRNPGESHEVPNFITINIQESPLSFAHDSATGISMAEFCKGRATATAAMYVGVEDAYEELSSGDSGPDFLVPNGYTEDFDSAIGAPTEYHQNAGSPLDSGNGDEDSDNSHEMACVGDGLQLCGSDERYEGYPLEFSDIVGLGNGDAFEEDCENTSGFVDECCEVNGGGLGNGMECSLQAKMSLEQQKGFSFSKDFYYEVNQECIVPDSYDLIRKEVADVLRCSLEGEPMKHTPSLLQLNYEDVLSAWSDRCLWTDGK…
Physcomitrella patens	PpaCOL-02	Pp3c19_2450V3.1.p	MATSVVNSSAATAVAFSVCTARTCDVCANKNAQWFCSADDAYLCTACDTQVHSANALSRRHERIHLPAHGMRTQSHATGFQVPAEGQCGAYIMKRLHPHPEQVLPSRKRSRVSKPYSHHLRKLTRMVSKDLIKSEDLVAINAEAKLFDFLNTDEVLHGGNQEVPSLSIVMGADAACSPDIDLLSSDYKFQGNDHSASADSFAAFFKGKAAPSQTLFDDSDQFLVPDAFNFRFDVEISDPSTTPADAIIGLSSEAFFHSGDIPGLDGFESFVPDLSVPGNFGLNLDQELHNGVQAPSQPTEPASLGCKRNLAAPDHTTAGPFAKFFAQKPKSESQELISHDEIKREAKEMLKCCREGDGDAQMVPTLKLNLEDVLAAWSDKGEPWISSDESTSSGSDVGL…
Physcomitrella patens	PpaCOL-03	Pp3c7_25600V3.1.p	MPKSCDACHISSAVVYCRADAAYLCAGCDGKVHGANKLASRHERVWMCEVCEVAVAVVTCKADAASLCVSCDTDIHSANPLAQRHERVPVQPLFDCASSAREAHISVPFPESECHETLKGVEDSCVAEAGSWLLPHPKIPTNAIIRGSAAADEAPDSPFRARPFSPKLKKQKVDLAADIFSDVDPFLELDDATVTGIQPDSLVPVHIPEGSEDSPSLAHSMEPSFTTDFHLSEKSGYSFGTSTLTHSISCSSVDAAVVPDSSLSDISTPYPLDSQGAQELSGTRMPQQVSGPIDTVDREARVMRYKEKRQKRKFEKTIRYASRKAYAESRPRIKGRFAKRTDSDVEQLFSSCSMDSSFGVVPSF*
Physcomitrella patens	PpaCOL-04	Pp3c22_5440V3.1.p	MATKVANSSVAIAMAFAGRAVRACDVCAKKNAHWFCSADDAYLCTACDTQVHSANALSLRHERVRLSPNGTPMLSLAKESKVPDEAGCGIHRMKKLHPAPKQVQPARKRSKVTKPYSHHLRKLTRMVSKDMMKSEDSVAVKAELELFDFLDTDEFLNNGNQEVPSLSTVMDPDSPCSSDYDLLSSDYEIQESDHLASADSFASYFKGKAAHSQTFSDDSDQFLVPDAFDFCLNVDMPVATTTPADANIDLSGEAFFLPGDIPGLDGFESFVPEMGLTDDFSLTFDLALQNGLEAPIEATEPAKFEYKPNPAEPDHITAGPFAKFFAQKPKAESQELISPEQVKREAMEMLKCCREGDHEGLNMPSLKLNMKDILAEWSNRGEPWISSDDSISSGSDVGL…
Physcomitrella patens	PpaCOL-05	Pp3c2_35540V3.1.p	MTTRTACKSIVTAMAIAGQASRACDVCMNKSARWYCGADRAYLCEKCDIQVHSANALAQRHERVPLTPNAESTILARKDSPDTKNAKEILLRKPTMSKKLQAPPVNVLPSRKRFRTCRLHPFRQAKHSPGAKHAPNQLEEGDAKMKEDLLMFSETFETENFLVDVTQKVPSLIVVMQDSSPSSSELDVCSDFFQELRSDSQEVRSSPWSDSLAAFFKGKAAQEDCFPDDDTSDQFFLPDAFDDGINICCDMDGNISVAGDACFISNDIPGLSGFEDFGSREFVGDSLSFDFAFHDTLPRAFEGVGADTSEMGGISSKYNLVGAENDQFRTGPFVKFFSKIPRNEKKMHLTPENIKKEAKEILLCCREGLSEVNLGLAPTLRLNYEDVITAWSDRGEPWF…
Physcomitrella patens	PpaCOL-06	Pp3c11_6370V3.1.p	MPKSCDACQASSAVVYCRADAAYLCLGCDGKVHGANKLASRHERLWMCEVCEVAAAVVTCKADAASLCVSCDTDIHSANPLAQRHERVPVQPLFDCVSQFRGTHFSVLAPKNECNNNLLKGDEDPAVAEAVSWLLPHPKTLSSAILRGIAAADEAPAFPFRERPFSPKLKKLKVEQAADIYSDVDPFLVLDGGNGTGFQPDSMVPVHIPEGPDDSPSLANSTAPSSAINFRASQKSGCSYGTSTLTHSMSCSSVDAAVVPDSSLSDISTPYSKALDSQDSQDLSGALVPHQASKPIDTVDREARVMRYKEKRQKRKFEKTIRYASRKAYAESRPRIKGRFTKRTDSDVEQMFSSCTADSGFGVVPSSC*
Physcomitrella patens	PpaCOL-07	Pp3c7_23900V3.1.p	MATKVASRSMTTAIAIAGRASRACDVCANKSARWYCGADTAYLCDRCDTQVHSANALAKRHERVRLTVSGVPMKSSRKVTVTMADHDEDSEMPRKQSSLKKCHSAPVQVMSSRKRSRTSRPHPLKRRASEAKPTSKVSKVEDVKVKEELLTFSDIFDTEDFLVDDTQEVPAFITVAQDSSPSSSEFDLSSPELSPEFRSDFYGVCSPSEDSFAAYFKGKAAHNDFSDDVMADQFVVPDGVFDNCLDSGVNICCDVDSSISIAGDACFIPGDIPGLDGYEDDYSLCFHLALRDASPDSFGEDSAATATATVVHPTNNAVSVEADQFGNGPFAKFFAKKPKGEKVLLSPENIKSEAKEILRCSLEGLSEEDLRTAPTLRLNYEDVLTAWSDRGEPWVNPEN…
Physcomitrella patens	PpaCOL-08	Pp3c4_7080V3.1.p	MAGGGGIKGAVNNNVATAMAIAGRDSRACDVCGLHRARWYCSVDNAHLCRRCDQNVHSANALALHHERVRLDLQGNALHTPRKALKGNTSAPQNSLKSAAQMDHAAPSRKSFRQSRRPNTDASPPNSHKINRRGKEKSDSSHEVPNFVTVNIHESPFSFTHDSATAMSIAEYCKGRAAAAAAMAADVDTNEELSSGDSDQYLVPNGYLDDFESATVPTPGCRQQGCDPSDDAASNDALDDGEGKDQYDSGAFDQTNGLEFKRGSDQDRINEKYRLGFSEVVGMRDADDFEGESGYTEGEGEVEDEAYDQSCAYGDPERQRVSPFVKDLKSEYDVLDRLDLIKREVAAVLRCSLEAQEKKSAPPPLLRLNFDDVLSAWSDRSLWTDGRRPQTVPDDSSEA…
Physcomitrella patens	PpaCOL-09	Pp3c1_950V3.1.p	MTTKGASRSAATAMAIAGRASRACDVCASKSARWYCGADRAYLCDKCDTQVHSANALARRHERHRLTPSGVAMQPARKPAADLMKDKTFSQRKHTISKKTHASPVQVLPPRKRSRTSRPHPHRQAQHITEATPASKLHNAKDVEVEDEFLTVTDAFDTEDFLVDDTQEVPSLITVAQDSSPSSSELDLSSDFSPELNSDAQGGSSSPSSDSFVAYFKGKAAQDDCFSDDVMSDQFLVPDAFDDGINICCDMDGNISLAGDACFISGDIPGLDGFEDFGSRELSNNTYSFDLALRDSLPGAFEGDGAATSDARGTSLKQNVVGVENDQFSTGPFANFFAKNRKSETVHSSPENIKNEAKEILRCCLEGLTEEDMRTVPSLRLNYEDVITAWSDRGEPWVN…
Physcomitrella patens	PpaCOL-10	Pp3c12_21300V3.1.p	MPGGGVKDAATNSVATAMAIAGRASRACDVCGSQRARWYCNADNAYLCYRCDQNVHSANALALRHERVRLNSQGNISSQSPRKALVVDTSARKHSRNHTAHAAQSPPSRKRSRLSRRPNPHVSSPVDTLFKPHKASHRGSKVKSESSHEVPNFVTVNIQESSFSFTHDSATVMSMAEYCKGRAAAAAAAAMSMSVDVDTYEELSSGDSDQFLVPTGYLDDFESAAVAPVEDGSSPSEDAEDAPGYEENHHDITDAVDLRDGLELEGGSDDAYRLDFSDIVALREGDEDAFEGDYGETEGDAFEGECGDTEGDGEVEAAASNEQSCVDGFPEEQPNCVVPFTKEYLYKVKSENSVRDGFALIKKEVAAVLRCSLEGEEAKPAAPSLLRLNFDDVLSAWSD…
Physcomitrella patens	PpaCOL-11	Pp3c2_31580V3.1.p	MPKPCDACHVSSAAVFCRADAAYLCVGCDGKVHGANKLASRHERVWMCEVCEVAPAVVTCKADAASLCVACDTDIHSANPLAQRHERVPVTPLFESASPLRGPDFCVLVSENGCHDLLKGCEDASVVEAVSWLLPHPKISTNSIIRGSAAADEMGSSPFHDRPFSPKPKKQKVELPADIFSDVDPFLDLDDATVTGIQPDSLVPVHMPECSEDTDSLAHSMDPSFTKFPLSAKSGYSYGTSTLTQSISCSSLDAAVVPDSSLSDISTPYLDSQSSQDMSARLPHQTGGPIDTVDREARVLRYKEKRQKRKFEKTIRYASRKAYAESRPRIKGRFAKRTDSDMEQFGSVDSSFGVVPSF*
Physcomitrella patens	PpaCOL-12	Pp3c18_13350V3.1.p	MATKVANNSVAIAMAFAGRSARACDVCATKGAHWFCAADDAYLCTACDTQVHSANALSLRHERVRLSPNGTPLKSKASKEEERCGDHHHKSKKQHPSPAQVLPSRKRPRTSRPYSQHLKRLTQISSQMVHKVVKSEDNSFAAKAELESFDFLETDEFLNDGNQEVPSLSPAAEQESSPCSSDFETLSFDYEFQAGDHSASADSFSGFFKGKAAQTHNVLDDGDQFLVPDTFNFTLDAEMPDSTAAVPADSNIDLAGDAFFFPGDIPGLDGFESFVPDMNISDDFSMTFNLALQNGVEAFEGDAVATTGSALEACQLGPEPDRFITGPFARFFAQKMKAKLSEPMCAERIKSEAKEMLRCCREGEDEAQRVPTLQLNLADVLTAWSNRGEPWIDYRMPQL…
Physcomitrella patens	PpaCOL-13	Pp3c3_35020V3.1.p	MAGVKGAAHANVAMAMAIAGRASRACDVCGSQRARWYCEADNAHLCNRCDQSVHSANALALRHERVRLNPQDCTTQPLKKVVVDTLDASNKSRKSHHPRPTDKHSLPSRKRSRLSRRPNPHLRPPTSTSKSQHRRGKVKSEGRGAEDSHEVPNFITVNIQESPVSFAHDSATAMSMAEFCKERATAAASVYVDVEDAYEEISSGDTGPDFLVPNGYMDDFESAIGAPIGCHEDARSPFDSGNGAMDMNKSHDIMFMRNDLELCGSDEQYEDYPLDFSDIVGLRDGDAFEGDCGDTSELVDEVGEENKDEDGDGDGDGDGDGFECSLDARAQSNVCEDQGLVSYTQDFPYKVKQEYTVPDSYDLIKKEVAAVLRCSLQGEEVKPAPSLLRLNYEDIMSAW…
Physcomitrella patens	PpaCOL-14	Pp3c6_14410V3.1.p	METMCDFCGEGQATVYCRADSALLCLSCDRHVHSANALSQRHSRTLLCHGCNIRPAVVRCTTCQSCFCQTCDDDTHNSSVISAQHQRHVLECFTGCPSATELAALWACDDRSDVGATIASDSPRGLNSQWGGISGSTPTRSTAVRENQMSRALRVESSSGIAGVINMSSVVPPPLAKSSVLTSNPEVGQQEQVSAEKGISQQLQVLQVQDLSRPSPASLSDQQAKRQCMETQTSIQKQQESEQCSPIPVRVHSDQQSAQNSQGESSTVVGDGQSMKLEIGPNDIVNQGGTDSFWRSNALTQATQMWGQNMQDLGVCGDVADPCDDFSMADVDLFFDNYEEMFSSGTAPSGSTFEEMSPRRSSLGQDAANGSNEHARMQSIPEAELFKPINQGTASTAND…
Physcomitrella patens	PpaCOL-15	Pp3c14_11960V3.1.p	MFTMPAACEFCSEACATVHCRADSARLCLTCDRHVHGANALSKRHPRTLLCHSCNVRPAVVRCSSCHSSFCETCDDNKHKFALGTDQHQRHSFQCFTGCPSATELAILWASQANEPRKRAGDMLTSSSSKEGVQYSLESRNGAVAPNPSARSGARGSWSVDTQRMDDNSKIDANMSGSGPPPPLKKLVSTITTQELGHGREVFQQLEKLRAQDPAPSTKSKIPVSLYKSHPSKIVFEKQELLDHHAVPVREHSDHEPAQSSLPVVNKANKGSVEAQAVKLEVEANDNQGGTDAFWRSIPSNQTNQIWGQNMQDIGMCEEDERDLCSGFNISDVNLSFGNYEDIFSSTQDPTAATFPGCVPMNEATTNSSQMQSIPESDILRPLTGNDQSNFQDELKGLA…
Physcomitrella patens	PpaCOL-16	Pp3c5_12180V3.1.p	METTCDFCGEGQATVYCRADSALLCLSCDQHVHSANALSQRHSRTLLCHGCNMRPAGVRCTTCQNCFCQTCDDNTHSPSMMSAQHQRHVLECFTGCPSASELAALWACDNCSDVGGPISSVFSRGLNSKWAEIAGSSATRSTVARENQMGGAQRMDSSSGVAAVGVTNISSAAPPLLAKSAVLPSTSAVARQQEQGCIEKEISQQLQVLQVQDLARTSSASLPVQQAKRQCVNTQTSSQTQQESEQCSPMPVRRHSDQQPAQNSGVSGGESSMGVDDGQMMKLEDGPNDLVNQGGPDPFWRSNALTQATQMWGQNMQDLGVCGEVSDPCDAFSMADVDLFFDNYEDMFSSGSGPSRSSFEEISPRCSSIGQDSANASNDHARMQSIPEAELFKPINQDA…
Solanum lycopersicum	SlyCOL-01	Solyc12g096500.1.1	MGTENWSLTAKLCDSCKTSPATVFCRADSAFLCLGCDCKIHAANKLASRHARVWVCEVCEQAPASVTCKADAAALCVTCDRDIHSANPLARRHERFPVVPFYDFAVAKSHGGGDTDADAVDDEKYFDSTNENPSQPEEEAEAASWILPTPKEGTDQYKSADYLFNDMDSYLDIDLMSCEQKPHILHHQQHQHNHYSSDGVVPVQNNNETTHLPGPVVDGFPTYELDFTGSKPYMYNFTSQSISQSVSSSSLDVGVVPDHSTMTDVSNTFVMNSSSGAIAGAGADVVPNAVSGLDREARVMRYREKRKNRKFEKTIRYASRKAYAETRPRIKGRFAKRTETEIDSLITVDASYGVVPSF*
Solanum lycopersicum	SlyCOL-02	Solyc05g009310.2.1	MVSERKLASAMGGKTTRACDNCIKKRARWYCPADDAFLCQNCDASVHSANPLARRHERVRLKTSSLKQTSSPSSSSDDYFPDLESPLSISSVSVSVSVPSWHRGFTRKARTPRQGRKASKSAGDGDVIRKNPIHLVPEILSDENSLDENEEEQLLYRVPILDPFVGHLYSSSTAPTDADSEFKLESKEMTLQDDICNVDLNRFHEMLPSEMELAEFAADVESLLGKGLDDESFDMEGLGLLGVCNKEENSMISHEKVKIEDEGEMEVVTKTTSPTTHNHQYNHTHDHDIDINEDTFEFKFDYDSSINIIGDDEVVTNDENKKKILLNLDYEGVLKAWADQRCPWTNGERPELDSNESWPDCMGNYMGIMNENVTIVDRGREARVTRYREKRRTRLFSKK…
Solanum lycopersicum	SlyCOL-03	Solyc03g119540.2.1	MMTSESKTANAIGGKTARACDSCLSKRARWFCPADDAFLCQSCDVSIHSANQLASRHERVRLETCSNKSTITKLVDKTHQPSWHQGFTRKARTPRNGKKAQIRQWKKNEENRVPEIGSEENSLDENEFENEEQLLYRVPIFDPFEAELCNVPDETGSIVDLDILLNTEDACHDLNLPEFLSSDIELAEFAADVETLLGGEEEQSTQLLNADFENNKAIKIEVEDEEMRAVVACHLDPELDMEREALNWNFDEYYEETVEQKVMAADAAVTEFIASAEEYSGSSTKSDEKNRLFLSLNHEAVISAWPNQSSPWTNGIRPHFNPDDYWPDFFSETSVGNYGGHVRCGDGGREARVSRYREKRQNRLFSKKIRYEVRKLNAEKRPRLKGRFIKRSSSLFSVP…
Solanum lycopersicum	SlyCOL-04	Solyc04g007210.2.1	MSSEKKLANAMGAKTARACDNCIRKRARWYCAADDAFLCQSCDSSVHSANPLARRHERVRLKTSSFKSSDDFPNLESTVSGLGSGSGSGSDSIPSWHCGFTRKARTPRYGNKHAKRVKSTEEEEEEEEMKNPIQLVVPEILSDENSHDENEEEQLLYRVPIFDPFMADGSNYGNEYSSNKVDFNQDMNTFQGLLAPSEMELAEFAADVVSLLGKGLDDEESFNYMEGLGFLEKHDEKLVKVEDEGEVGFVNMISTNNQVDYSEFDMVGETFELKFDYDSQVINNLDEDNKKVEFLEINYDSGKNNNKIMLNLDYESVLKSWGDKRFPWTTGVRPEVDFNDCWPVCMGNCGKIHSYGDIAIMNGHGGGVVDEGREARVLRYKEKRRTRLFSKKIRYEVRK…
Solanum lycopersicum	SlyCOL-05	Solyc07g006630.2.1	MGIFREAPNCFPGGWNIGAAARMAKSCEYCHLAAALVFCRTDNTFVCLSCDTRLHARHERVWVCEVCEQAAASVTCRADAAALCVACDRDIHSANPLARRHERVPVVPFYDPVESVVKSTAATLLVSINGTTTTATTTATITPELGKVDTCIGHHENNNDPWIPPNTITSKLPLNTEMKGMDFIFTDSENFLDFDYPACVDTQSQPHYNSSNDSVVPVQANTPIKSLPFHHQEKHFEIDFTQSHIKSYNTPSLSVSSSSLDVGIVPDGSSISEISYPYIRTMNNSNSSIDLSNSANHQGEKLLGLDREARVLRYREKKKNRKFEKTIRYASRKAYAETRPRIKGRFAKRTDGSAGAGEFDDVDGIFSGTDFIAAESRYGVVPSFLT*
Solanum lycopersicum	SlyCOL-06	Solyc02g089540.2.1	MLKKENSNNWARVCDSCHSATCTVYCRADSAYLCAGCDARIHTASLMASRHERVWVCEACERAPAAFLCKADAASLCASCDADIHSANPLARRHHRVPIMPIPGTIYGPPAVHTITGGSMMIGGTTGEGTEDDGFLSLNQDADDTTIDEEDEDEAASWLLLNPPVKNNNKNNNYGMLFGGEVVDDYLDLAEYGGDSQFNDQYSVNQQQQHYSVPQKSYVEDSVVPVQNGQRKSLILYQTPQQQQSHHLNFQLGMEYDNSNTGYGYPASLSHSVSISSMDVSVVPESAQSETSNSHPRPPKGTIDLFSGPPIQIPPQLTPMDREARVLRYREKKKNRKFEKTIRYASRKAYAETRPRIKGRFAKRTDVEAEVDQMFSTQLMTDSNYGIVPSF*
Solanum lycopersicum	SlyCOL-07	Solyc02g089520.1.1	MLKKENSGGLDGSSNYWARVCDSCRSVTCTIYCQADSAYLCADCDARIHAASLVTSRHKRVWVCEACERAPAAFLCKADAASLCASCDADIHSANPLAHRHHRIPIITIPGTLYGPPAVETVGGDSMMISGSTGEGTEDDGFLSLTQDADDTIIDEEDEDEDEAASWLLLNHPVKNNNKNNVNNNNNQTNNYDMLFGGEVVDDYLDLAEYGGDSQFNDQYNVNQQQQQYFVPQMSYGGDSVVPVQDGQGKPLIFYQQQQQQQQSHHQNFQLGMEYDNSNTRLGYPASMSHSVSVVSMDVSVVPESALCETSNSQPRPQKGTIELFSGHPIQIPLLTPMDREARVLRYREKKKNRKFEKTIRYASRKAYAETRPRIKGRFAKRTDVEAEVDQMFSTQLMT…
Solanum lycopersicum	SlyCOL-08	Solyc08g006530.2.1	MVAESWSTTAKRCDACKATPSTVFCKADMAFLCLTCDSKIHAANKLASRHARVWVCEVCEHAPASVTCKADAAALCTTCDQDIHSANPLARRHERIPVVPFYDSASASSSRGAAADGNDDPQQHDDDTEEEEAEAESWLLQAPSTNNNTQGIEYKSVEYLFSDVDPYVEMDIIADQKPSNDIAQLHNQEEYKEDCVVPHVQNNKNDIQLQGPVVDGYPTYEIDFSGGSKPFMYNFTSQSISQSVSSSSMEVGVVPDHNTMTDVSNTFVRNSAIDGLPNPVSSLDRKARVLRYREKRKNRKFEKTIRYASRKAYAETRPRIKGRFAKRTENEVGDSLVASDASYGVVPSF*
Solanum lycopersicum	SlyCOL-09	Solyc05g046040.1.1	MDPLCDLCGEVRAVVYCKSDSARLCLQCDDYVHSPNLISRRHSRSFICDKCNSQPSIVRCMDEAISLCERCDWDGNGCIGTGHRLKKLNPYTGCPSPDEFTKMLSQVLEMPIGTDTNFGSFGNSLGSSLSINENNSSLENKVNEDSFVSSKLLASNYKFEAWSIPPEPNYLNSYQIDLAPFSEGSGLSKQDCPIKDLGLQEGDDLSKGVDFDDVTLDFNCSYEILPDSRQTGFSDENKELDCLVMEKNSSVTGSNNVETSHEATSSVQQEYMGLQSSQISAAASSTNLLQTMSANANCMLMNSTCNGSIGALPFLPAPIHPSMSLSLSNITGESCAEQDCGLSPGFLNEAPWDLSLENCPQKRHEAKMRYNEKKKTRTFGKQIRYASRKARADTRRRVK…
Solanum lycopersicum	SlyCOL-10	Solyc05g024010.2.1	MSPGESRPCDFCNQQIAVLYCRADTAKLCLFCDQLVHSANALSKKHLRSQICDNCGSEPVSIRCDTDKLVLCQECDWDAHGSCAVSGAHDRSPVEGFSGCPSASDLASAWGLDIESKKLHQQHTVLEYPSWMSKDAPPSSVLLQDLMVPSAINSAIYSTKQTPTCGKQKQVIFKQLIELFKRDLADGVGAGAEDLVPKTPNATSDWQGNINVSIMDGVTQKPQQQQPQNVPFTSSIMPHNPKDSDQMVERNILWRGNSFDQNTQIWDFNLGQLRSHEQSSSLEADYSESDMACMMKSYGELIKGTSLATSKVLGLSGINCSVVHDDMTAFSNNSNNRAASQGPATSESNNLPRIKTSSDLGCVKPKCGGVSTDLNFMDQSIVVGGDNTGEETLKADMEL…
Solanum lycopersicum	SlyCOL-11	Solyc05g020020.2.1	MCEFCGEQRSIVYCRSDAACLCLSCDRNVHSANALSQRHSRTLLCERCNSQPAIVRRVEEKVSLCKNCDSIGHAGSGTGSVHNRQALSSYTGCPSAAELSTIWSFLLDNSLGGDSTCEKGMGSMSITDNRLTDSRAPQGKFNSQDASATVEVSEIHTPGKSSILVGSSMPNLGSKLNKVEHIAGSVNISSSKDCYSGVKASTIYEDDPFSQDFNMDEVDLSFENYEELFSGSLDNPNQLFENDDIDGLFGTKDMSVSDSSCQDANAVEGSSIRTVMSILPACSKAESADSLMSCKTEPTVCFARQASILSFSNLGGESNGGDYQECGASTMLLMGEPPWCHPCPESSLASSSRSDAVLRYKEKKKTRKFDKHVRYASRKARADVRRRVKGRFVKAGDAY…
Solanum lycopersicum	SlyCOL-12	Solyc09g074560.2.1	MTEVKKDEENHHQHLCDFCGNNTALLYCRADSAKLCFTCDREVHSTNQLFTKHTRWLLCNLCDSSPASILCCTETSVLCQNCDWESHNKLLSLHERRPLEGFTGCPSVSELLSILGFEDLGKKELLCGGDDGAYGFSDWVIWDAPSVVTLDDLIANNNESRHNYQAIGVPPLPKNRNAACGKHKEEILGQLRELSKLEPNSGDDQDENVPTTGFQSMEPVQNCPLRYKGSGFMQRSDQHVVPSSEGSAFHWHGDTGEFVDQGFSSSLTDCFIETKCLLPDRDSDVCDASGGGNEEQSHHPTTTETFQMVPKVVHRELNSQERETAVSRYKEKKKTRRYEKHIRYESRKARAETRTRIKGRFAKMDYRDSSVHQ*
Solanum lycopersicum	SlyCOL-13	Solyc07g045180.2.1	MGYICEYCGEQRSIVYCRSDSACLCLSCDRNIHSANALSQRHSRTLVCERCNSQPAIFRCVEERVSLCQNCDWLAHASSGTCSTHKRQALSCYTGCPSAVELSTIWSFILGDPSVCDSTCEQGMGSMSITDCQPGDSQHPQVKEKSQDISSDEAKDLHNLVKSAPFMGSSMPSLDNELPNVELLVASTNLTWSKVKNSGTKGYNDPFYDDFNMDEVDLSIENYKELFGVSIDNCDQLFKNEDIDDFFGMKDMSVAESSFQGVNAVEVIVDNGKAPGSAVGKVNAVKSACSNAASAESMMSCKTEPPTLCFAMQQSSFSFSNLTGESNAGDCQDCGASSMLRMGEPSWHPPCPESSMPSTSRSDAVSRYKEKKKTRQFDKRVRYVSRKARAEVRRRVKGR…
Zea mays	ZmaCOL-01	AC233888.1_FGP002	MKGDEKSAGGAPAYWGLGARPCDACGAEAARLYCRADAAFLCAGCDARAHGAGSRHARVWLCEVCEHAPAAVTCRADAAALCASCDADIHSANPLASRHERLPVAPFFGELADAPKPFASSAAVPKAADDDGSNEAEAASWLLPEPDHGQKEGATTEVFFADSDPYLDLDFARSMDDIKTIGVQGGPPELDLAGAKLFYSDDSMNHSVSSSEAAVVPDAVAGAAPEVAVVCRGLEREARLMRYREKRKSRRFDKTIRYASRKAYAETRPRIKGRFAKRTPGAGADGEEPLEEHEEIYSSAAAAVAALMAPGGADADYGVVPTH*
Zea mays	ZmaCOL-02	GRMZM2G107886_P01	MIATTTTGSSAKAAAVGGKEARACDACLRRRARWYCAADDAFLCQVCDTSVHSANSLARRHERLRLRPTSPLQTPPPPTPASANRESHDEVVPAWFKRKARTPRGGRAKSDVRTLSRRLVVPHAAGGDSPDGRNDEGEFEAEEPEEEVLYRVPVFDPALAEFCSPQPLEDAAALASSCNEDGAVEDPAKTDRETPAAAPLVQFFPDGGHANFGPTDAELREFAADMEALLGYGLDDGNEESSSFCMETLGLLEPVEVGEDASRVKVETDAGSACEASGTLACALELLDPDASDEMLDIDFNYGSPQDTTTTENAASSSHTGTDGQFLQTSLSLTLNYEAIIQSWGSSPWTGGAERPHVKLDDSWPHDCTNMWVVGRGMVGHGGEDLLGTPRLGQGMDDV…
Zea mays	ZmaCOL-03	GRMZM2G012717_P01	MIATTRGSSAKAAAAVGGKAARACDGCLRRRARWYCAADDAFLCQGCDTSVHSANPLARRHERLRLCPASPLQTPPDRSAAAAATATNKRERHDEVAVPAWFGRKARTPRGGHAKSVGQVALSRRLVVPHAAGGDSDSPDERNGGEEEQLLYRVPILDPALAEFCSPPPLEDAAGLALDASVCNEDGAIEDPAKPDPAAPLAQFCPVSGHFNFGPTDAELREFAADMEALLGHGLDDGNEEDSSFYMETLGLLDPMEVGDDATQVKVETDGSSACCEASGTLACGLELDLEASDEMLDIDFDYASPQDTATDERAASSDTGADAQFLQTSLSLTLNYEAIIQSWGSSPWTGGGERPHVKLDTRWPHDYTNMWVVGGVVGHGGEDLPGTPRLGMDGGREA…
Zea mays	ZmaCOL-04	GRMZM2G038783_P01	MELHKYWGVGGRRCGSCEGAPAAVHCRTCVGGSFLCTTCDARPAHARLGHERVWMCEVCELAPAAVTCKADAAVLCAACDSDIHDANPLARRHARVPVAPIGSEAAAAAVEAMLFGTGEAAASEADEQHAAAEHAHAHAHALNLNVEAKDMKLDYLFSELDPYLSVEIPRFQHADSVVPNGAGAAVELDFTCGIGVKHSSYSSYTATSLAHSGSSSEVGVVPEAFGGSGSGGGSFELDFTRPKPQAYMPYTGTPQSHSVPSADVEVVPERGDLAAVRPVPLMGESREARLMRYREKRKNRRFEKTIRYASRKAYAETRPRIKGRFAKRADHDGDADADDAEAEAEAAVPMSYVLDFGYGVVPSF*
Zea mays	ZmaCOL-05	GRMZM2G148772_P01	MEALVGRYWGLGGRRCGACGGSPAAAHCRTCPGGAYLCGGCDAGHARAGHERVWVCEVCECAPAAVTCRADAAALCAACDADIHDANPLARRHERVPVQPIGAAADPAAEKAALLFGLAAEGKDGGDAAKVVVDASKLDLLFADDVVDPFLAQDFARFPHADSVVPNDGSNCGAAVDFDFGGGVAVAAKQPSYSSYTAASLGHSGSSSEVGLVPDVMCGRGGSVTGGVIELDFAQSKAAYLPYAATPTHSLSSLDVGAVPERSDGVMAGRLATPTPATATESREARLMRYREKRKNRRFEKTIRYASRKAYAESRPRIKGRFAKRADDNDADADLDEAAAPAPPARSQPQPQPQPSYRYVLDFAAGYGVVPTF*
Zea mays	ZmaCOL-06	GRMZM2G114137_P01	MTSAGAATGAALGARTARSCDGCMRRRARWHCPADDAFLCQTCDVSVHSANPLARRHHRVRLPSASCSSPPRDPDAPTWLHGLKRRPRTPRSKPGGSKSNKHEATPSFIAAAASSAAVPDLEAEESGSGILGGNDDHHGFLQDDDEDLLYRVPVFDPMLAEFYNPVADEGEQKPACSLLMPSLAETSPEFASGGSAEADGLSVSFHVPDMELASFAADMESLLMGVDDDGFDCLGFLDEEKPQVNADLDAIVAPAPEPEDKKRKRPEMILKLNYEGVIASWVRDGGSPWFHGERPHLDCHELWSDDFTTGSRELLGGAVTPVTGGEREARVSRYREKRRTRLFAKKIRYEVRKLNAEKRPRMKGRFVKRATLPPLPRPPPPQQQQQQKQLPRAPPHVGM…
Zea mays	ZmaCOL-07	GRMZM2G041991_P01	MSSSKHAAGAVGGKAARACDSCLRRRARWYCAADDAFLCQGCDASVHSANPLARRHERLRLRPTDPHSTTLEAGVATATWKKRQQQVAPAWSKRKARTRRPHVKSVGELLSRKLVVVPEVSPIESSEERKAEEEEEEEEGQLLYCVPTFDRALAELCSPPPPVDDPTASSCCRDDVDGAVENNTKAPPVVVAESPVQQLPDSFAGFGPTDAELREFAADMEALLGQGLDDGNELDRSFYMESLGLMAQQAEDVGRIKMEPNGIVSSRSRGEGAPGFGPTEMKPEASSAAAEVLDTDFNCCSPTVMMDNEDEDSFEQKASASNAAAAAAGTQFLKRSLDLSLNYEAIIESWGSSPWTDGQRPSVQLDDFWPHAHLTGWMAGGGRLGGEAAVTPRLGMGGG…
Zea mays	ZmaCOL-08	GRMZM2G095598_P01	MEGDEKSAGGAPAYWGLGARPCDACGAEAARLYCRADAAFLCAGCDARAHGAGSRHARVWLCEVCEHAPAAVTCRADAAALCASCDADIHSANPLARRHERLHVAPFFGALADAPKPFASAAPPKATDDDGSNEDEAASWLLPEPDHGQKEGATTEVFFADSDPYLDLDFARSMDEIKTIGVQQSGSPELDLAGTKLFYSDHSVNHSVSSSEAAVVPDAASGMAPMVAVVSRGLEREARLMRYREKRKSRRFEKTIRYASRKAYAETRPRIKGRFAKRTPGAGEDTLEEHEEMYSSAAAAVAALMAPGGADADYGVVPTY*
Zea mays	ZmaCOL-09	GRMZM2G176173_P01	MGGEGSTSPAPGGAACAVCGGAAVVYCVADAAALCSPCDAAVHAANLLASRHERVPLSMAAVPSASGAYDDLFAPDDVDAAAPAQAQGLGSPRNGSSSASFTTSGDSGAEGSSLFDFDLLSGVDLAACVTDGVAPLHHDDAAPLWAQPGLAVAWATAWSPADSAAAVVAAAAEREARVQRYREKRKNRRFHKTIRYASRKAYAEARPRIKGRFVKRAAGTSSSSSSGAGTPDDGNDATGAAAKFWLSFSDDARDGFYVDAGAYGVVPSFYRVRSEQLTS*
Zea mays	ZmaCOL-10	GRMZM2G021777_P01	MDTAAELELGLELEQKPAAGYWSVVGARPCDACAAEPARLHCRADGAFLCPGCDARAHGAGSRHARVWLCEVCEHAPAAVTCRADAAALCAACDADIHSANPLARRHERLPVAPLFGALADAPQPFPSPAFAAAAGAEAPAQGEAVAEDYGSSEAEAASWLLPEPDNSHEDSAADTFFAESDAYLGADLDFARCMDGVKAIGVPVAPPELDIGAGSFCYPEHSMNHILSSSSEVAVVPDAQAAGLPVVVVVSRGEEREARLMRYREKRKNRRFDKTIRYASRKAYAETRPRIKGRFAKRRSAEGEDEALEHEEGACFSPTGSAPAASDGVVPSFC*
Zea mays	ZmaCOL-11	GRMZM2G092363_P01	MGRSEGSTSPAAGGAACACAVCGGAAVVYCAADAAALCSPCDTAVHAANLLASRHERVPLSMVTAASGVYDDDLFAPDDIDAASSWASAPAQGQGSPQNGSSSASFTTGDSGAEGRGLFDLLSDVDFAACVTGGGGYLPDGVAPVVHHGAAPLWAQPGLAAAAWTATWSPAVVVPGAAVVAAAAAEREARVQRYREKRERRKFQKTIRYASRKAYAEARPRIKGRFVKRAAGTSSSSSSGAGTSDSIDAAAKFWLSFSDDARDGFFVDAGAYGVVPSF*
Zea mays	ZmaCOL-12	GRMZM2G042198_P01	MVPLCGFCGKQRSMIYCRSDAASLCLSCDRSVHSANALSRRHRRTLLCDRCGLQPASVRCLEDNTSLCQNCDWNGHDAASGASGHKRQAINCYSGCPSSAELSRIWSFIIDIPTVAAEPNCEDGLSMMTIDDSDVTNHHGASDDKRLLEIANTALMSDPPSPDKLKPLIGSSSGDGFDVLPLATDQPAGPVSATPKVPYARDDNKFNDGMYEDLCVDDADLTFENYEELFGTSHIRIEELFDDAGIDSYFEMKETPPFDFNEQPKIVQLQCSDVVPADCAMSNTGERADSSLCIPVRQVRSSISHPLSGLTGESSAGDHQDCGVSPILLMGEPPWYSPGPEGSLAGGSRDSALTRYKEKKKKRMFDKKIRYASRKARADVRKRVKGRFIKAGEAYDYDP…
Zea mays	ZmaCOL-13	GRMZM2G167560_P01	MVPLCGFCGKQRSMIYCRSDAASLCLSCDRSVHSANALSRRHRRTLLCDRCGLQPASVRCLEDNTSLCQNCDWNGHDAASGASGHKRQAINCYSGCPSSAELSRIWSFIIDIPTVAAEPNCEDGLSMMTIDDSDVTNHHGASDDKRLLEIANTALMSDPPSPDKLKPLIGSSSGDGFDVLPLATDQPAGPVSATPKVPYARDDNKFNDGMYEDLCVDDADLTFENYEELFGTSHIRIEELFDDAGIDSYFEMKETPPFDFNEQPKIVQLQCSDVVPADCAMSNTGERADSSLCIPVRQVRSSISHPLSGLTGESSAGDHQDCGVSPILLMGEPPWYSPGPEGSLAGGSRDSALTRYKEKKKKRMFDKKIRYASRKARADVRKRVKGRFIKAGEAYDYDP…
Zea mays	ZmaCOL-14	GRMZM2G405368_P01	MTPSVTPWIPLAPTLLLVLCTGLAALWIHHCNFMDYNFDTSVLDEDVAGRGGREGSCPPAWARACDGCRAAPSVVYCHADTAYLCASCNSRVHAANRVASRHERVRVCEACECAPAVLACRADAAALCAACDAQVHSANPLAGRHQRVPVLPLPAAAVPAASVLAEAAATAAAVAGDKDEEVDSWLLLTKDPDDDDKNHNCSSNNNNISSNTSTFYADVDEYFDLVGYSSYCDNHINSNTKQYGMQEQQLLLHKEFGDKEGSEYVVPSQVGQQQSGYHRVIGTEQAASMTPGVSAYTDSISNSISFSSSMEVGIVPDNMATTDMPSSGILLTPAGAISLFSSGPPLQMPLHLASMDREARVLRYREKKKSRKFEKTIRYATRKTYAEARPRIKGRFAKR…
Zea mays	ZmaCOL-15	GRMZM2G144346_P01	MTNAGAATGAALGARTARSCDSCMRRRARWHCPADNAFLCQSCDVSVHSANPLARRHHRVRLPSASCSSPPRDPDAPTWLHGLKRRPRTPRSKPGGSNKHEAAPSSIAAAASAAVPDLEAEAEAEAEESGSGILGDNDDDHGFQDDDENLLYCVPVFDPMLAEFYNPVADEGEQKPACLMLPLVETSPEFASGGLAEADGLSGFDVPDMDLASFAADMESLLMGVDDGFDDLGFLDEQKPQVNADVDLEAMAAPEPEREDKKRKRDGFDYLGFLDEEKPQVNADVDLEAMVAPEPEREDKKRKRTDMILKLNYEGVIASWVRDGGSPWYHGERPHLDDPYELWLEFPATGSRGLFGGTMTAVTGGEREARVSRYREKRRRRLFAKKIRYEVRKLNAEKR…
Zea mays	ZmaCOL-16	GRMZM2G013398_P04	MGALCDFCGEHRSMVYCRSDAASLCLSCDRNVHSANALSRRHTRTLLCDRCASQPAMVRCLAENASLCQNCDWNGHIAGSSSAGHKRQTINCYSGCPSSAELSRIWSFVSDIPNVAPEPNCEQGISMMSISDSGVSNQDNAAGDSILLDIASATLVSDIGTCDKLLVGSSSGAGVNLLPLATGQTETAGSVDSTPDKVPYTPDKDMFSKDSIYEDFCVDDADLAFENYEELFGTSHIQTEQLFDDAGIDIYFEMKEAPAGNSTEQSKLKQPANSNAVSADSGMSNPGVKGDSSVCTPLRQARSSLSLSFAGLTGESSAGDHQDCVVSSLLLMGEPPWQPPGPEGSIAGGSRDSALTRYKEKKMRRKFDKKIRYASRKARADVRKRVKGRFVKAGEAYDY…
Zea mays	ZmaCOL-17	GRMZM2G075562_P01	MASLCDFCGKQRSMIYCRSDAASLCLSCDRNVHSANALSRRHTRTLLCDRCGSQPASVRCLEDNASLCQNCDWNGHDAESGASGHKRQAINCYSGCPSSAELSRIWSFITDIPTVAAEPDYEDGLSMMTIDGSDVTNRHDTSDDKRLLEIANTTLMSDPPSADKLKSPTGSSSGDGFDVMTLATDQPAGPVSATPKVPNARDDDKFNDGMYEDLCVDDADLTFEDYEELFGTSHIRTEELFDDAGIDGYFELKETPPFYFNEQPKAMQIECGNVVSADCAMSNPGARADSSLCIPVRQVRSSISHSLSGLTGESSAGDHHDCGVSPMLLMGEPPWHSPGGPEGSVAGGSRDSALTRYKEKKKRRKFDKKIRYASRKARADVRKRVKGRFIKAGEAYDYD…
Zea mays	ZmaCOL-18	GRMZM2G134671_P01	MGEGDDDRRDELLGAGRDHEPEPADAEEAKKPAPGEAEAGNGAGAEAATCDYCGTAAAAVYCRADSARLCLPCDRLVHGANGVCSRHARAPLCAGCCAAGAVFRRASTSAFLCSNCDFGRHRDGGDPPLHDRCAVQPYSGCPPASDLAALLAVPLFDKPAAEDGAWWNIWEEPQVLSLEDLIVPTTPCHGFEPLLTPPSPKNRSISPDRKVNEEILRQLGELAESDGGMQASAGREEAEQAGGDQFPSWASPQYATGHGNFGTEDNHENGRWNNSEYHDLNDACKLEVTYDQAPVNSAEPCLSSFAPLSEICPSMSNGSSKEDNHQANPGIGMPMQGLPKRSGFDVVPCPDRDSVISRYKAKRKTRRFDRQVRYESRKVRADGRLRIKGRFAKANQT*
